# Supplementary material for: Thyroid hormone receptor α controls larval intestinal epithelial cell death by regulating the CDK1 pathway
Source: Commun Biol. 2022 Feb 7;5:112. doi: 10.1038/s42003-022-03061-0 (PMC8821549; doi:10.1038/s42003-022-03061-0)
Supplement: Supplementary file 4 — Supplementary data [file 42003_2022_3061_MOESM4_ESM.xlsx]

## Sheet: Supplementary Data 1
Supplementary Data 1. ChIP-Seq data of wild-type intestine without T3 treatment (*NA under Gene symbol indicates a peak that could not be assigned to any gene).
Chromosome	Sart position	End position	Absolute peak summit position	Pileup	X.log10.pvalues	Fold enrichments	X.log10.qvalue.	Sample count	Gene symbol*	Distance
GL172637.1	74	913	297, 621, 376	10, 16, 4	12.16366, 16.90365, 6.65164	7.86983, 9.66796, 4.44719	9.28998, 14.01664, 3.90174	3	U5	0
GL172637.1	31236	32083	31330, 31570, 31480	10, 10, 8	10.24545, 10.10522, 11.94992	6.85542, 6.77523, 7.50694	7.50514, 7.5608, 8.61584	3	tmem53	5958
GL172637.1	2363621	2363904	2363803, 2363653, 2363788	5, 4, 3	6.22835, 4.04795, 5.56207	4.66689, 3.48674, 3.66392	3.83376, 2.0914, 2.95501	3	mknk1	138743
GL172637.1	2781451	2782255	2782101, 2782095, 2782098	139, 186, 82	154.79578, 190.78113, 103.64991	26.5967, 23.54145, 29.35663	150.03439, 186.17728, 98.55773	3	NA	10490
GL172637.1	6417215	6417690	6417649, 6417582, 6417554	10, 5, 7	13.70053, 5.19328, 11.27367	8.55596, 4.18408, 6.96156	10.7403, 3.05754, 7.99332	3	acot11	5704
GL172637.1	6915845	6916315	6916070, 6916142, 6916291	13, 13, 5	14.40061, 12.09744, 7.66679	8.81246, 7.46127, 5.1653	11.40476, 9.43363, 4.74628	3	mrps14	15872
GL172637.1	7193594	7194776	7194160, 7193950, 7193791	7, 23, 2	7.70673, 24.61166, 3.92049	5.59612, 12.24102, 2.74794	5.15966, 21.46155, 1.69106	3	tnr	0
GL172638.1	35	574	285, 194, 162	21, 38, 7	23.56705, 38.84533, 10.29331	12.25294, 14.89751, 6.67284	20.20652, 35.37782, 7.09731	3	NA	2725
GL172638.1	199976	200578	200328, 200096, 200072	4, 7, 4	4.5802, 5.55575, 5.93893	3.74783, 4.36152, 4.25884	2.51554, 3.39483, 3.2878	3	tbccd1	0
GL172638.1	1378347	1379583	1379092, 1378936, 1379430, 1379376	10, 10, 18, 5	9.53209, 6.81566, 15.62138, 6.84187	6.44034, 4.75258, 8.3612, 4.90296	6.83893, 4.51691, 12.78809, 4.07555	3	rnf216	0
GL172638.1	1945554	1946554	1945820, 1945930, 1945959	14, 24, 6	14.05555, 24.90091, 8.50802	8.42897, 12.07633, 5.77882	11.07846, 21.74254, 5.49795	3	ankar	0
GL172638.1	2641398	2642247	2641961, 2641780, 2642118	6, 19, 2	5.69308, 21.10175, 3.30553	4.49628, 11.37407, 2.61059	3.41293, 18.05994, 1.47682	3	gulp1	79558
GL172638.1	2654858	2655755	2655337, 2655220, 2655065	13, 23, 4	11.06817, 18.62688, 3.87777	6.82913, 8.69207, 3.3959	8.26672, 15.67313, 1.69106	3	gulp1	66050
GL172638.1	4496436	4496834	4496604, 4496610, 4496603	9, 15, 4	12.10335, 17.22956, 7.29989	7.77378, 10.06381, 4.57991	9.23785, 14.32862, 4.42152	3	serac1	6732
GL172638.1	4661989	4662360	4662245, 4662250, 4662179	8, 7, 2	9.63203, 7.64105, 3.92049	6.58895, 5.56259, 2.74794	6.93141, 5.28106, 1.69106	3	synj2	0
GL172638.1	6298705	6299292	6299009, 6299166, 6298938	16, 5, 3	19.10185, 5.19328, 5.22407	10.91955, 4.18408, 3.59752	15.89422, 3.05754, 2.79012	3	c6orf120	39359
GL172638.1	6540791	6541368	6541212, 6540924, 6541228	69, 77, 15	77.97728, 72.40067, 16.74647	22.35061, 16.62827, 9.79215	73.75967, 68.49394, 13.12877	3	fam120b	17761
GL172639.1	18816	19505	19362, 19187, 18851	7, 16, 2	7.14698, 16.5964, 3.92049	5.30113, 9.48613, 2.74794	4.6781, 13.72079, 1.69106	3	plekhf2	128125
GL172639.1	205810	206184	206146, 206043, 206081	6, 15, 4	7.61988, 19.29797, 7.29989	5.4447, 11.15756, 4.57991	5.07985, 16.31915, 4.42152	3	plekhf2	46124
GL172639.1	585621	586250	585888, 585852, 585870	19, 21, 7	15.8593, 15.60861, 7.2245	8.2241, 7.53104, 5.34322	12.79095, 12.77721, 4.39383	3	ywhaz	56543
GL172639.1	1216006	1218294	1217155, 1216880, 1217110, 1217520	12, 14, 5, 3	11.45977, 12.45498, 7.47829, 4.60246	7.2726, 7.45831, 5.11061, 3.44353	8.63425, 9.77313, 4.57972, 2.29516	3	azin1	11091
GL172639.1	1216006	1218294	1217959, 1216880, 1217110, 1217520	7, 14, 5, 3	5.83579, 12.45498, 7.47829, 4.60246	4.536, 7.45831, 5.11061, 3.44353	3.53877, 9.77313, 4.57972, 2.29516	3	azin1	11091
GL172639.1	1249657	1249997	1249794, 1249769, 1249903	7, 10, 3	8.09761, 9.64154, 5.42437	5.78941, 6.50513, 3.6382	5.52265, 7.12253, 2.9425	3	azin1	4668
GL172639.1	1283226	1284361	1283673, 1283730, 1283927	30, 41, 9	33.50339, 46.49146, 13.15038	15.00519, 18.01503, 8.1716	29.89205, 42.89924, 9.73309	3	azin1	38237
GL172639.1	1787526	1787994	1787774, 1787843, 1787942	6, 13, 4	7.30422, 15.00552, 7.29989	5.31029, 9.14513, 4.57991	4.81866, 12.19753, 4.42152	3	NA	0
GL172639.1	2143610	2143953	2143896, 2143900, 2143927	20, 18, 4	25.2787, 22.15577, 6.44916	13.48885, 12.20963, 4.39856	21.86641, 19.08003, 3.72978	3	lrp12	176396
GL172639.1	2234501	2235295	2234682, 2235066, 2234848	10, 10, 3	11.98261, 9.42736, 4.96273	7.78126, 6.378, 3.53819	9.12378, 6.92147, 2.59934	3	zfpm2	134333
GL172639.1	2431494	2431963	2431664, 2431671, 2431580	5, 7, 4	6.22835, 7.16975, 7.29989	4.66689, 5.31353, 4.57991	3.83376, 4.84513, 4.42152	3	zfpm2	56268
GL172639.1	2517665	2518142	2517721, 2517820, 2517865	7, 12, 6	6.94856, 11.78109, 7.74775	5.19167, 7.46469, 5.49678	4.49622, 9.13166, 4.82159	3	OXR1	86026
GL172639.1	2636056	2637093	2636705, 2636200, 2636802	9, 6, 5	8.87687, 4.98775, 6.57654	6.17101, 4.07865, 4.80533	6.24402, 2.94373, 3.84567	3	OXR1	0
GL172639.1	3020918	3021401	3021177, 3021080, 3021340	4, 7, 5	4.5802, 6.48635, 8.09286	3.74783, 4.92744, 5.27827	2.51554, 4.20721, 5.12496	3	zbbx	157711
GL172639.1	3383998	3384491	3384388, 3384422, 3384443	16, 20, 9	17.47093, 21.88611, 11.75799	9.99983, 11.55516, 7.62913	14.32944, 18.81837, 8.43881	3	NA	0
GL172639.1	4488406	4489290	4488870, 4488682, 4488856	7, 4, 5	9.06041, 4.04795, 7.66679	6.21903, 3.48674, 5.1653	6.40511, 2.0914, 4.74628	3	slc2a2	1327
GL172639.1	5324061	5324637	5324358, 5324188, 5324129	9, 8, 2	12.11402, 7.85297, 3.92049	7.77814, 5.66089, 2.74794	9.24278, 5.45655, 1.69106	3	NA	71187
GL172639.1	5983896	5984503	5984286, 5984287, 5984402	14, 14, 3	20.03326, 14.50897, 4.88407	11.51822, 8.69727, 3.51884	16.79157, 11.7272, 2.52517	3	NLGN1	127217
GL172639.1	7507692	7508489	7507887, 7508192, 7508006	6, 12, 3	5.1152, 11.42902, 4.73721	4.15648, 7.2541, 3.48078	2.89143, 8.80451, 2.40621	3	NA	9438
GL172639.1	7510935	7511321	7511070, 7511096, 7511065	17, 16, 2	18.96808, 16.23101, 3.53504	10.63784, 9.26823, 2.66831	15.7658, 13.36985, 1.64745	3	NA	12681
GL172640.1	647541	647928	647644, 647797, 647679	4, 7, 3	4.43894, 7.28107, 5.22407	3.68197, 5.37368, 3.59752	2.39798, 4.94721, 2.79012	3	ipo13	6382
GL172640.1	1409260	1411070	1410054, 1410048, 1410465	19, 26, 6	18.91257, 22.95775, 9.67037	10.06845, 10.24769, 6.12449	15.71154, 19.85641, 6.53464	3	NA	337928
GL172640.1	5624577	5625047	5624905, 5624795, 5624604	4, 6, 2	4.903, 6.2685, 3.92049	3.88907, 4.81089, 2.74794	2.69465, 4.04639, 1.69106	3	ror1	38465
GL172641.1	887329	888046	887685, 887968, 887960	7, 13, 9	8.87868, 16.19123, 14.53917	6.14305, 9.76286, 8.60883	6.24402, 13.33108, 11.03973	3	slc25a3	4117
GL172641.1	1113700	1114246	1113853, 1113867, 1114027	5, 4, 2	6.22835, 4.04795, 3.92049	4.66689, 3.48674, 2.74794	3.83376, 2.0914, 1.69106	3	nuak1	34863
GL172641.1	3368581	3369373	3368792, 3368660, 3368648	14, 8, 7	17.34328, 8.54868, 9.53718	10.26425, 6.04539, 6.40711	14.20774, 6.10972, 6.41185	3	cstf3	70805
GL172641.1	4928401	4928882	4928689, 4928643, 4928500	7, 8, 5	6.67308, 6.34883, 6.57654	5.03569, 4.75383, 4.80533	4.24363, 4.12124, 3.84567	3	slc9a3	57870
GL172641.1	4937860	4938204	4938085, 4937905, 4938173	8, 9, 3	8.51487, 10.00738, 4.88407	6.02732, 6.79401, 3.51884	5.90969, 7.46846, 2.52517	3	slc9a3	67329
GL172641.1	5610008	5610404	5610211, 5610115, 5610095	10, 26, 4	11.24844, 31.10161, 6.2647	7.40618, 15.0662, 4.35098	8.43691, 27.78672, 3.56992	3	NA	123554
GL172642.1	15244	15781	15367, 15644, 15431	7, 6, 3	7.70673, 6.37687, 5.56207	5.59612, 4.86727, 3.66392	5.15966, 4.13091, 2.95501	3	NA	190707
GL172642.1	2220590	2221635	2220798, 2220808, 2221158	9, 20, 3	8.57377, 18.26895, 4.73721	5.99445, 9.38046, 3.48078	5.96291, 15.32894, 2.40621	3	c1orf52	36627
GL172642.1	2231031	2232180	2231436, 2231423, 2231442	8, 21, 6	8.57534, 18.92563, 9.30472	6.0596, 9.47067, 6.02618	5.9639, 15.96144, 6.19533	3	c1orf52	26082
GL172642.1	2417247	2417856	2417758, 2417319, 2417711	5, 6, 3	5.61275, 5.53042, 5.56207	4.39263, 4.40292, 3.66392	3.33778, 3.37013, 2.95501	3	cyr61	3922
GL172642.1	2867376	2868542	2867961, 2867787, 2867493	106, 184, 47	98.37392, 168.40234, 50.28423	17.47528, 18.59494, 17.51642	93.99075, 163.89861, 45.7566	3	lcat	1646
GL172642.1	4248962	4249753	4249475, 4249530, 4249441	6, 8, 4	7.61249, 7.55118, 5.79359	5.44165, 5.48642, 4.21422	5.07985, 5.19765, 3.16028	3	mtss1l	0
GL172642.1	4716451	4717121	4716672, 4716607, 4716605	53, 76, 17	56.45277, 76.82092, 21.28492	18.26238, 18.85361, 11.92325	52.4706, 72.87045, 17.46503	3	fa2h	14578
GL172642.1	6047463	6047977	6047698, 6047790, 6047721	14, 27, 3	14.79563, 28.83465, 4.60246	8.86486, 13.36232, 3.44353	11.7798, 25.57286, 2.29516	3	neto2	0
GL172643.1	964339	965454	965200, 964943, 965410	10, 20, 9	12.75539, 21.27503, 13.15038	8.14806, 11.19191, 8.1716	9.84855, 18.22758, 9.73309	3	CHSY3	11042
GL172643.1	1073957	1074455	1074372, 1074405, 1074299	17, 19, 4	21.53468, 25.81565, 6.65164	12.05463, 13.94695, 4.44719	18.23798, 22.63198, 3.90174	3	CHSY3	0
GL172643.1	1924838	1925105	1924852, 1924876, 1925041	3, 4, 2	3.60662, 4.04795, 3.66828	3.0904, 3.48674, 2.69814	1.69536, 2.0914, 1.69106	3	megf10	0
GL172643.1	2588608	2589015	2588842, 2588847, 2588839	10, 10, 7	12.54936, 11.54358, 10.74767	8.05316, 7.55998, 6.81414	9.65527, 8.91299, 7.51104	3	znf608	103775
GL172643.1	3102234	3102756	3102300, 3102311, 3102283	9, 14, 8	11.8748, 16.55842, 13.05497	7.67881, 9.85258, 7.83176	9.02353, 13.68441, 9.64658	3	cep120	9600
GL172643.1	3738385	3738997	3738611, 3738609, 3738957	14, 24, 3	17.56541, 27.61345, 5.53434	10.37723, 13.69265, 3.65888	14.42074, 24.38176, 2.95501	3	srfbp1	15075
GL172643.1	4642259	4643448	4642545, 4642889, 4642835	19, 23, 8	21.77313, 24.09807, 10.73428	11.76451, 11.93329, 7.06729	18.46917, 20.96237, 7.5046	3	dtwd2	70954
GL172643.1	5084304	5084719	5084425, 5084424, 5084410	10, 8, 5	11.80863, 8.18358, 8.90882	7.69466, 5.84683, 5.4573	8.96235, 5.76758, 5.85025	3	sema6a	102808
GL172643.1	5832381	5833946	5833097, 5832674, 5833858	14, 14, 3	12.80724, 11.26622, 4.0586	7.67427, 6.72565, 3.26864	9.89832, 8.64991, 1.81631	3	fem1c	39976
GL172643.1	5835698	5836391	5836106, 5835768, 5836160	11, 20, 4	9.68196, 19.06811, 5.53076	6.37284, 9.86309, 4.12773	6.97986, 16.09895, 2.95501	3	fem1c	43293
GL172644.1	1084	2082	2055, 2027, 2056	49, 107, 19	65.54656, 136.8853, 28.33044	25.37435, 33.1461, 15.11492	61.459, 132.52075, 24.28778	3	NA	7469
GL172644.1	63768	64977	64657, 64427, 64123	24, 33, 11	29.11757, 32.19555, 14.23017	14.56929, 13.07172, 8.86085	25.60623, 28.85589, 10.74846	3	plcb4	243
GL172644.1	265390	266411	266161, 265965, 265792	44, 36, 10	45.21249, 27.43536, 9.52853	15.99312, 9.57307, 6.43823	41.38674, 24.20796, 6.40831	3	NA	0
GL172644.1	277738	278162	277958, 277910, 277869	4, 14, 3	4.903, 16.97918, 5.22407	3.88907, 10.07565, 3.59752	2.69465, 14.08912, 2.79012	3	NA	11743
GL172644.1	302397	303246	302941, 302862, 302961	206, 356, 83	175.98058, 309.82968, 78.84987	16.47252, 17.87102, 17.26292	171.08981, 304.82648, 73.96254	3	lamp5	0
GL172644.1	315582	316390	316087, 316103, 316102	15, 24, 10	14.03315, 21.76585, 12.95021	8.18588, 10.20676, 8.23584	11.05708, 18.70273, 9.54766	3	lamp5	2342
GL172644.1	317025	317670	317390, 317385, 317533	18, 18, 4	17.35565, 14.98495, 4.49636	9.41422, 7.97667, 3.70904	14.21899, 12.1789, 2.20614	3	pak5	3385
GL172644.1	457797	458124	458054, 458058, 458087	12, 20, 7	13.64344, 23.80806, 11.27367	8.52447, 12.67146, 6.96156	10.69036, 20.68104, 7.99332	3	snap25	8887
GL172644.1	796031	796704	796245, 796295, 796257	20, 40, 8	20.10236, 42.9413, 11.09712	10.48787, 16.40055, 7.208	16.85848, 39.40374, 7.82833	3	jag1	88563
GL172644.1	889771	890297	890268, 890237, 890222	7, 12, 3	6.90089, 11.09998, 5.56207	5.165, 7.05506, 3.66392	4.45177, 8.49284, 2.95501	3	jag1	182303
GL172644.1	1134653	1135146	1134722, 1134693, 1134714	6, 10, 3	5.9475, 9.86709, 5.04534	4.63849, 6.63743, 3.55775	3.63995, 7.33528, 2.65212	3	btbd3	62684
GL172644.1	1234630	1236070	1235554, 1235656, 1235023, 1235763	16, 16, 3, 4	17.31152, 15.24113, 4.47802, 5.93893	9.90712, 8.67072, 3.40707, 4.25884	14.17743, 12.42425, 2.18865, 3.2878	3	btbd3	32416
GL172644.1	1817344	1819872	1818092, 1817717, 1817811, 1818875	21, 32, 8, 6	19.05156, 25.53471, 8.98243, 6.65567	9.54613, 9.77409, 6.27146, 5.00794	15.84681, 22.35898, 5.91826, 3.90486	3	esf1	3360
GL172644.1	2386376	2386850	2386612, 2386467, 2386433	8, 10, 3	10.354, 10.10522, 5.22407	6.91093, 6.77523, 3.59752	7.60625, 7.5608, 2.79012	3	NA	7793
GL172644.1	2882508	2883015	2882727, 2882763, 2882841	7, 14, 4	8.23936, 14.22649, 7.29989	5.85684, 8.53056, 4.57991	5.65381, 11.45642, 4.42152	3	7SK	252463
GL172644.1	2987485	2988020	2987797, 2987796, 2987775	9, 16, 6	10.10099, 17.47731, 9.30472	6.84284, 10.00353, 6.02618	7.37032, 14.56793, 6.19533	3	7SK	147458
GL172644.1	3467881	3468231	3467968, 3467969, 3468035	12, 15, 2	15.61763, 17.83162, 3.92049	9.51737, 10.39436, 2.74794	12.56219, 14.90641, 1.69106	3	kif16b	0
GL172644.1	3966464	3967015	3966551, 3966572, 3966511	6, 10, 3	7.16192, 10.62506, 5.42437	5.24696, 7.06873, 3.6382	4.68853, 8.04181, 2.9425	3	aplf	36600
GL172644.1	4111329	4111934	4111668, 4111371, 4111615	5, 9, 3	6.22835, 9.45397, 5.53434	4.66689, 6.49648, 3.65888	3.83376, 6.9456, 2.95501	3	cnrip1	6069
GL172644.1	4501851	4502584	4502185, 4502029, 4502040	18, 17, 6	21.07672, 18.62159, 10.08818	11.61093, 10.43672, 6.22606	17.79572, 15.66799, 6.90775	3	etaa1	44291
GL172644.1	4696285	4697260	4697228, 4697235, 4697220	13, 30, 7	16.47503, 35.09108, 12.07335	9.90342, 15.94841, 7.15505	13.37806, 31.69279, 8.73441	3	etaa1	139962
GL172644.1	4730281	4730932	4730821, 4730723, 4730379	12, 18, 5	13.81077, 19.33486, 8.3366	8.61434, 10.60214, 5.33663	10.84496, 16.35393, 5.34135	3	meis1	157663
GL172644.1	4777236	4777901	4777872, 4777855, 4777771	18, 50, 7	21.27907, 60.01222, 10.29331	11.72492, 21.64074, 6.67284	17.99164, 56.2374, 7.09731	3	meis1	110694
GL172644.1	4976781	4977432	4977119, 4977139, 4977313	5, 9, 5	6.22835, 10.31596, 8.09286	4.66689, 6.95324, 5.27827	3.83376, 7.75961, 5.12496	3	meis1	0
GL172644.1	5131652	5132318	5131744, 5131967, 5131698	11, 25, 3	12.02625, 26.11772, 5.04534	7.7475, 12.45796, 3.55775	9.16589, 22.92573, 2.65212	3	NA	53849
GL172644.1	5175883	5176439	5176406, 5176388, 5176389	29, 35, 12	35.9954, 44.75677, 16.74335	16.85794, 19.62683, 10.01283	32.3323, 41.18978, 13.12583	3	NA	9728
GL172644.1	5514390	5514647	5514434, 5514441, 5514434	7, 6, 7	8.70659, 5.53042, 9.45378	6.06891, 4.40292, 6.37538	6.08477, 3.37013, 6.33511	3	actr2	13068
GL172645.1	188125	188682	188313, 188473, 188352	6, 9, 2	6.65593, 10.08232, 3.92049	5.00807, 6.83313, 2.74794	4.22826, 7.53982, 1.69106	3	NA	97812
GL172645.1	245819	246412	246246, 246251, 246208	32, 9, 3	38.2412, 9.20393, 5.22407	17.02194, 6.35727, 3.59752	34.53513, 6.70932, 2.79012	3	NA	155506
GL172645.1	256011	256455	256123, 256150, 256128	9, 14, 7	12.10335, 15.11765, 10.74767	7.77378, 9.05105, 6.81414	9.23785, 12.30576, 7.51104	3	NA	165698
GL172645.1	523581	524527	524051, 524108, 523980	11, 5, 3	14.17755, 5.19328, 4.73721	8.83673, 4.18408, 3.48078	11.19383, 3.05754, 2.40621	3	NA	84066
GL172645.1	633770	634301	634139, 633854, 633812	10, 10, 5	11.89477, 10.91036, 8.3366	7.73772, 7.22523, 5.33663	9.04258, 8.31193, 5.34135	3	NA	23861
GL172645.1	1022391	1022664	1022409, 1022450, 1022533	5, 9, 3	6.22835, 10.35587, 4.809	4.66689, 6.97347, 3.49971	3.83376, 7.78707, 2.47511	3	robo1	2995
GL172645.1	1065274	1065731	1065624, 1065703, 1065403	6, 17, 6	7.30422, 19.85776, 8.87911	5.31029, 11.14458, 5.89991	4.81866, 16.85931, 5.82886	3	robo1	0
GL172645.1	1265183	1266030	1265820, 1265592, 1265526	30, 29, 6	37.86616, 33.68748, 9.42159	17.57701, 15.50114, 6.0586	34.16701, 30.31691, 6.30489	3	robo1	0
GL172645.1	1281539	1282008	1281746, 1281745, 1281936	10, 6, 4	11.47989, 5.41237, 7.29989	7.52712, 4.334, 4.57991	8.65223, 3.26182, 4.42152	3	robo1	0
GL172645.1	1456778	1457138	1456852, 1456796, 1456911	7, 8, 3	8.70659, 8.67929, 5.56207	6.06891, 6.11461, 3.66392	6.08477, 6.23181, 2.95501	3	U4	58158
GL172645.1	1728546	1729324	1729143, 1728760, 1728756	20, 17, 3	24.66595, 18.03409, 5.42437	13.15282, 10.09158, 3.6382	21.27165, 15.10264, 2.9425	3	gbe1	198182
GL172645.1	1899026	1899226	1899109, 1899115, 1899139	55, 61, 25	72.20287, 74.92901, 38.27719	26.19826, 24.63475, 19.11079	68.0444, 70.996, 33.99199	3	gbe1	28280
GL172645.1	2053406	2054121	2053884, 2053764, 2053692	13, 16, 5	13.52547, 14.6548, 6.70559	8.31295, 8.31342, 4.85366	10.57737, 11.86665, 3.94956	3	NA	9248
GL172645.1	2066194	2066668	2066432, 2066410, 2066418	9, 9, 5	9.56486, 7.84112, 8.60653	6.55729, 5.55396, 5.39629	6.86845, 5.44691, 5.58162	3	NA	22036
GL172645.1	2129087	2129855	2129157, 2129611, 2129614	9, 18, 9	9.96001, 23.19419, 12.7026	6.76914, 12.7625, 8.00889	7.23894, 20.08634, 9.31832	3	NA	84929
GL172645.1	2135858	2136326	2136014, 2136127, 2135948	6, 11, 2	7.61988, 12.96603, 3.41488	5.4447, 8.24725, 2.63913	5.07985, 10.25997, 1.55995	3	NA	91700
GL172645.1	2197559	2197969	2197834, 2197834, 2197690	10, 9, 2	12.97131, 9.51905, 3.1581	8.24523, 6.53224, 2.5689	10.05378, 7.00855, 1.36326	3	NA	153401
GL172645.1	2220371	2221099	2220811, 2220870, 2220613	6, 14, 3	7.61988, 17.73063, 5.56207	5.4447, 10.46021, 3.66392	5.07985, 14.80992, 2.95501	3	NA	176213
GL172645.1	2237239	2237868	2237464, 2237541, 2237456	4, 8, 3	4.903, 8.9916, 5.56207	3.88907, 6.27613, 3.66392	2.69465, 6.50856, 2.95501	3	NA	193081
GL172645.1	2257119	2257394	2257279, 2257241, 2257284	8, 13, 8	10.55913, 13.90919, 13.39021	6.9964, 8.53443, 7.9174	7.79508, 11.15388, 9.96118	3	NA	212961
GL172645.1	2786827	2787238	2787211, 2787211, 2787174	10, 20, 4	13.70053, 24.27422, 6.65164	8.55596, 12.93453, 4.44719	10.7403, 21.13344, 3.90174	3	NA	182541
GL172645.1	3007624	3008037	3007626, 3007646, 3007675	5, 7, 3	5.83803, 7.67269, 5.56207	4.4974, 5.57878, 3.66392	3.53877, 5.28718, 2.95501	3	cadm2	20962
GL172645.1	3559626	3560451	3560039, 3560193, 3559986	9, 13, 3	9.14896, 13.46762, 5.42437	6.32629, 8.27926, 3.6382	6.48059, 10.73177, 2.9425	3	cfap70	3898
GL172645.1	3756767	3757548	3757223, 3757047, 3757258	6, 15, 6	5.3171, 14.98772, 8.02808	4.27771, 8.7633, 5.60622	3.07232, 12.181, 5.07331	3	pou1f1	56427
GL172645.1	3918042	3918651	3918396, 3918423, 3918417	20, 27, 12	24.78507, 28.745, 17.75269	13.21868, 13.3088, 10.41156	21.38732, 25.48517, 14.08538	3	htr1f	4552
GL172645.1	3925470	3926252	3925773, 3925773, 3925966	6, 8, 3	7.45414, 7.18617, 5.56207	5.37517, 5.26986, 3.66392	4.95526, 4.85956, 2.95501	3	htr1f	1192
GL172645.1	3977826	3978747	3978307, 3978290, 3978285	8, 23, 5	9.71484, 25.0616, 7.47829	6.62754, 12.50985, 5.11061	7.00897, 21.8996, 4.57972	3	znf654	524
GL172645.1	4274197	4274395	4274260, 4274263, 4274345	7, 10, 3	9.06041, 10.35733, 5.56207	6.21903, 6.91887, 3.66392	6.40511, 7.78707, 2.95501	3	epha3	45285
GL172645.1	4350590	4351580	4350842, 4350842, 4350841	10, 20, 3	13.4368, 22.54481, 4.60246	8.44669, 11.94278, 3.44353	10.49476, 19.45621, 2.29516	3	epha3	0
GL172645.1	4474981	4475280	4475253, 4475251, 4475248	22, 44, 13	28.77527, 55.35798, 21.22778	14.92604, 21.82623, 11.79982	25.27205, 51.64466, 17.41216	3	epha3	27587
GL172645.1	4742501	4743264	4743117, 4742880, 4743061	3, 4, 3	3.52064, 4.04795, 5.56207	3.05288, 3.48674, 3.66392	1.69536, 2.0914, 2.95501	3	nsun3	23834
GL172645.1	4800676	4801026	4801025, 4800951, 4800779	7, 6, 3	8.38769, 5.61219, 5.56207	5.92586, 4.45009, 3.66392	5.79138, 3.44597, 2.95501	3	nsun3	82009
GL172645.1	4902562	4903187	4902880, 4902772, 4902772	9, 19, 8	9.44146, 21.98558, 13.05497	6.48958, 11.88675, 7.83176	6.75382, 18.91542, 9.64658	3	nsun3	183895
GL172645.1	4908936	4909440	4908953, 4908981, 4909311	9, 8, 3	10.55645, 8.9916, 4.0586	7.07387, 6.27613, 3.26864	7.79449, 6.50856, 1.81631	3	nsun3	190269
GL172645.1	4949789	4950041	4949803, 4949820, 4949815	20, 39, 14	26.65164, 49.3168, 22.32838	14.2152, 20.57859, 12.38318	23.20205, 45.68297, 18.47031	3	nsun3	231122
GL172645.1	4993099	4993849	4993389, 4993390, 4993381	8, 14, 4	10.5687, 16.55842, 6.87594	7.00033, 9.85258, 4.49691	7.7959, 13.68441, 4.08952	3	epha6	260376
GL172645.1	5047199	5048511	5047615, 5048115, 5048251	6, 13, 3	7.61988, 13.12477, 5.13229	5.4447, 8.07798, 3.57753	5.07985, 10.41155, 2.73312	3	epha6	205714
GL172645.1	5204126	5204641	5204272, 5204247, 5204221	10, 14, 4	12.97131, 15.79522, 7.29989	8.24523, 9.43482, 4.57991	10.05378, 12.95524, 4.42152	3	epha6	49584
GL172645.1	5242271	5243085	5242652, 5242414, 5242592	11, 24, 5	13.07285, 26.30672, 6.9862	8.30178, 12.91762, 4.95327	10.14928, 23.10924, 4.19047	3	epha6	11140
GL172645.1	5323308	5323840	5323542, 5323512, 5323548	12, 24, 10	11.96911, 23.38333, 12.78141	7.57603, 11.16722, 8.15989	9.11236, 20.26947, 9.39028	3	epha6	0
GL172645.1	5326777	5327507	5327313, 5327058, 5327180	10, 19, 6	9.48187, 15.85575, 7.37324	6.41049, 8.22198, 5.34039	6.79012, 13.0137, 4.48773	3	epha6	0
GL172645.1	5406891	5408318	5407865, 5407095, 5407884	14, 19, 5	12.04349, 18.11045, 7.47829	7.20509, 9.58305, 5.11061	9.18272, 15.17542, 4.57972	3	epha6	0
GL172645.1	5492278	5493230	5492877, 5492869, 5492652	6, 7, 3	7.30422, 7.67269, 4.60246	5.31029, 5.57878, 3.44353	4.81866, 5.28718, 2.29516	3	epha6	0
GL172645.1	5627377	5628527	5627422, 5627866, 5627914	12, 15, 8	14.16234, 16.17135, 11.49924	8.79988, 9.46201, 7.35444	11.17911, 13.31487, 8.20118	3	arl6	16258
GL172646.1	536791	537209	537032, 537016, 536845	24, 21, 6	30.10174, 24.11127, 10.40377	15.13043, 12.57173, 6.29567	26.56752, 20.97533, 7.19706	3	picalm.2	0
GL172646.1	911841	912072	911942, 911921, 911982	4, 5, 2	4.5802, 5.19328, 3.81771	3.74783, 4.18408, 2.72865	2.51554, 3.05754, 1.69106	3	smarca1	149665
GL172646.1	1159092	1159919	1159419, 1159550, 1159406	17, 22, 8	19.60094, 20.98477, 10.48375	10.99983, 10.39118, 6.9653	16.3751, 17.94692, 7.27432	3	NA	267605
GL172646.1	1408491	1408835	1408598, 1408542, 1408525	10, 14, 2	13.19808, 16.87124, 3.92049	8.34475, 10.01895, 2.74794	10.2678, 13.98566, 1.69106	3	NA	18689
GL172646.1	2530307	2531386	2530974, 2530661, 2531243	19, 36, 3	20.37467, 41.09333, 5.42437	10.94507, 17.04061, 3.6382	17.12018, 37.58641, 2.9425	3	gria3	0
GL172646.1	2893946	2894322	2894071, 2894089, 2894103	10, 10, 3	7.71888, 5.92174, 4.0586	5.32442, 4.18838, 3.26864	5.17053, 3.73173, 1.81631	3	NA	132788
GL172646.1	2894784	2897048	2895781, 2895815, 2895831	15, 26, 5	13.61061, 22.62171, 6.84187	7.92776, 10.05474, 4.90296	10.65985, 19.53091, 4.07555	3	NA	133626
GL172646.1	3349647	3350482	3349665, 3350438, 3350047	5, 7, 4	6.22835, 7.64105, 7.29989	4.66689, 5.56259, 4.57991	3.83376, 5.28106, 4.42152	3	abcb7	110274
GL172646.1	3523784	3524148	3524076, 3524017, 3523967	5, 10, 3	6.22835, 11.21558, 4.73721	4.66689, 7.38881, 3.48078	3.83376, 8.60186, 2.40621	3	endog	3551
GL172646.1	3620375	3621588	3621403, 3620761, 3620577	8, 5, 5	9.17141, 4.59215, 7.47829	6.36648, 3.85567, 5.11061	6.5005, 2.59071, 4.57972	3	slc16a2	8621
GL172646.1	4145550	4146152	4145913, 4145959, 4145766	14, 21, 5	18.28428, 25.82232, 9.11651	10.73158, 13.55046, 5.49589	15.10946, 22.63776, 6.02552	3	NA	90790
GL172646.1	4467342	4467586	4467543, 4467561, 4467439	17, 12, 7	22.31074, 12.03019, 10.51276	12.45267, 7.61202, 6.74275	18.98908, 9.36915, 7.29716	3	NA	19613
GL172646.1	4751851	4752463	4752006, 4752241, 4752276	12, 17, 2	13.32403, 18.4488, 3.81771	8.35024, 10.33573, 2.72865	10.38699, 15.50148, 1.69106	3	NA	8284
GL172646.1	4763339	4763594	4763568, 4763575, 4763566	42, 51, 14	54.3613, 60.65996, 19.48446	22.1801, 21.52628, 11.28319	50.4043, 56.87779, 15.74138	3	zc4h2	17386
GL172646.1	5011571	5012639	5012447, 5012604, 5011851, 5012569	13, 12, 2, 3	16.03731, 14.12797, 3.53504, 5.42437	9.68541, 8.78194, 2.66831, 3.6382	12.96091, 11.3634, 1.64745, 2.9425	3	atp1b4	5653
GL172646.1	5113708	5113892	5113866, 5113848, 5113809	7, 23, 5	7.96189, 28.70452, 7.13956	5.72351, 14.63045, 5.00463	5.39561, 25.4457, 4.31294	3	NA	10933
GL172647.1	833290	833989	833726, 833513, 833352	9, 15, 5	10.10099, 15.85414, 7.87074	6.84284, 9.27709, 5.22117	7.37032, 13.01227, 4.92916	3	ahcyl2	0
GL172647.1	1166657	1168018	1167359, 1167456, 1167030	5, 12, 4	5.83803, 13.33077, 7.26512	4.4974, 8.35396, 4.5736	3.53877, 10.60127, 4.42152	3	klhdc10	0
GL172647.1	2028338	2029202	2028876, 2028875, 2028617	6, 13, 2	6.43398, 12.09744, 3.11273	4.8966, 7.46127, 2.5553	4.02287, 9.43363, 1.31973	3	chchd3	2297
GL172647.1	2029461	2030405	2029718, 2030320, 2029578	4, 10, 5	4.30736, 8.75356, 7.21999	3.61838, 5.96966, 5.03071	2.28105, 6.30144, 4.38993	3	chchd3	1094
GL172647.1	3055775	3057397	3056618, 3057224, 3055982	11, 26, 6	5.24236, 12.00731, 7.14867	3.62876, 4.79902, 5.24099	3.00626, 9.34775, 4.32008	3	mkln1	15780
GL172647.1	3060609	3063459	3061289, 3062287, 3062755	44, 57, 15	30.11906, 37.01028, 13.72433	8.77436, 8.67239, 7.99734	26.58478, 33.57637, 10.27362	3	mkln1	20614
GL172647.1	3954854	3955665	3955530, 3955179, 3955627	5, 12, 4	6.08705, 11.78109, 7.12722	4.60729, 7.46469, 4.54775	3.75764, 9.13166, 4.30817	3	sfmbt2	55445
GL172648.1	198966	200783	199382, 200340, 200081	14, 20, 6	14.18341, 20.62704, 8.33897	8.505, 10.80376, 5.72012	11.19879, 17.6018, 5.34135	3	adgrd1	53701
GL172648.1	4084753	4085291	4084923, 4084994, 4085210	11, 6, 5	11.41591, 5.29945, 7.66679	7.40521, 4.26722, 5.1653	8.59317, 3.15578, 4.74628	3	NA	10498
GL172648.1	4094460	4094948	4094847, 4094889, 4094913	9, 6, 5	10.10099, 6.40438, 7.87074	6.84284, 4.88143, 5.22117	7.37032, 4.13091, 4.92916	3	NA	6862
GL172648.1	4144409	4145270	4144938, 4145095, 4144998	5, 11, 9	6.22205, 13.20417, 14.88188	4.66427, 8.36817, 8.70195	3.83376, 10.48026, 11.36121	3	igl	0
GL172648.1	4202285	4203075	4202661, 4202389, 4202687	8, 12, 2	9.97521, 13.16901, 3.92049	6.7461, 8.26445, 2.74794	7.25176, 10.45287, 1.69106	3	NA	0
GL172648.1	4403524	4403813	4403743, 4403812, 4403779	11, 17, 4	12.72601, 20.39511, 6.65164	8.12297, 11.44309, 4.44719	9.82253, 17.37802, 3.90174	3	NA	13041
GL172649.1	145157	146021	145682, 145427, 145768	15, 14, 5	15.36911, 14.36604, 8.09286	8.9909, 8.61311, 5.27827	12.32434, 11.59092, 5.12496	3	slitrk1	62521
GL172649.1	639489	640783	640159, 640050, 639789	11, 27, 8	12.56148, 30.37527, 12.74696	8.03642, 14.28119, 7.74795	9.66564, 27.0766, 9.3579	3	spry2	131823
GL172649.1	677339	678118	677562, 677992, 677417	7, 6, 2	8.38769, 5.96728, 3.66828	5.92586, 4.64934, 2.69814	5.79138, 3.7718, 1.69106	3	spry2	94488
GL172649.1	2502328	2502689	2502557, 2502560, 2502616	6, 5, 3	7.16192, 4.70406, 4.66845	5.24696, 3.91934, 3.46206	4.68853, 2.69279, 2.35779	3	tbc1d4	13417
GL172649.1	2692880	2693392	2693159, 2693236, 2693260	8, 5, 3	10.5687, 5.19328, 5.56207	7.00033, 4.18408, 3.66392	7.7959, 3.05754, 2.95501	3	klf12	5550
GL172649.1	2923151	2923620	2923448, 2923293, 2923262	6, 8, 3	7.61249, 8.18358, 5.56207	5.44165, 5.84683, 3.66392	5.07985, 5.76758, 2.95501	3	pibf1	0
GL172649.1	3138469	3138931	3138894, 3138862, 3138822	8, 9, 6	10.5687, 10.35587, 10.40377	7.00033, 6.97347, 6.29567	7.7959, 7.78707, 7.19706	3	dach1	20651
GL172649.1	3908064	3908318	3908184, 3908184, 3908157	37, 27, 7	49.83195, 31.45637, 10.40123	21.74214, 14.92254, 6.70761	45.93655, 28.13357, 7.19706	3	pcdh9	176793
GL172649.1	3975396	3975773	3975514, 3975517, 3975506	8, 15, 4	10.15971, 17.42411, 7.29989	6.82752, 10.17163, 4.57991	7.42423, 14.51645, 4.42152	3	pcdh9	244125
GL172650.1	730607	731830	731418, 731418, 731356	44, 54, 18	57.07535, 61.58796, 24.01737	22.83691, 20.61124, 13.18266	53.08612, 57.79445, 20.1045	3	fam20c	118775
GL172650.1	859479	859867	859581, 859646, 859490	5, 4, 2	6.22205, 3.49432, 3.92049	4.66427, 3.17864, 2.74794	3.83376, 1.73079, 1.69106	3	fam20c	0
GL172650.1	980234	980773	980263, 980326, 980302	11, 7, 8	13.07285, 7.64105, 11.94992	8.30178, 5.56259, 7.50694	10.14928, 5.28106, 8.61584	3	fam20c	97710
GL172650.1	1258530	1258850	1258820, 1258807, 1258791	29, 37, 5	37.07818, 43.43262, 6.9862	17.48315, 17.98989, 4.95327	33.3924, 39.88689, 4.19047	3	NA	168344
GL172650.1	1393425	1393927	1393553, 1393466, 1393768	5, 9, 2	6.22835, 10.35587, 3.92049	4.66689, 6.97347, 2.74794	3.83376, 7.78707, 1.69106	3	NA	33267
GL172650.1	1462035	1463029	1462382, 1462308, 1462308	6, 13, 4	7.30422, 15.0994, 6.65164	5.31029, 9.19575, 4.44719	4.81866, 12.28868, 3.90174	3	NA	34743
GL172650.1	1590589	1591465	1590977, 1590984, 1591019	7, 11, 3	8.09761, 11.66747, 5.04534	5.78941, 7.54786, 3.55775	5.52265, 9.03126, 2.65212	3	NA	58663
GL172650.1	3245558	3246765	3245904, 3246048, 3246216	12, 27, 7	13.48129, 27.16508, 11.57118	8.43646, 12.36763, 7.03769	10.53506, 23.94477, 8.26685	3	zp2	9406
GL172650.1	3656452	3657003	3656849, 3656966, 3656967	7, 12, 7	9.06889, 14.68168, 10.29331	6.22251, 9.06552, 6.67284	6.40511, 11.88794, 7.09731	3	XB-GENE-5800529	2931
GL172650.1	3953815	3954691	3954082, 3954120, 3954315	16, 10, 7	17.0035, 9.75282, 10.74767	9.72675, 6.57062, 6.81414	13.88235, 7.2279, 7.51104	3	umod.1	14525
GL172650.1	4072261	4072707	4072538, 4072521, 4072675	14, 35, 6	17.34328, 44.91194, 10.40377	10.26425, 19.71742, 6.29567	14.20774, 41.34268, 7.19706	3	NA	74945
GL172650.1	4351776	4352195	4352156, 4352157, 4352014	9, 25, 4	12.11402, 28.46221, 6.09537	7.77814, 13.85665, 4.30442	9.24278, 25.20951, 3.42444	3	NA	354460
GL172650.1	4408941	4409509	4409435, 4409016, 4409278	10, 15, 2	11.17391, 14.98772, 3.74074	7.36672, 8.7633, 2.71331	8.36474, 12.181, 1.69106	3	hs3st4	382864
GL172650.1	4443224	4444154	4443619, 4443509, 4443441	10, 27, 6	11.80863, 30.79548, 8.33897	7.69466, 14.531, 5.72012	8.96235, 27.48717, 5.34135	3	hs3st4	348219
GL172650.1	4913784	4914095	4914010, 4914005, 4913952	15, 16, 6	16.97675, 17.39234, 8.68762	9.92233, 9.95418, 5.83874	13.85837, 14.48636, 5.65258	3	hs3st2	115630
GL172650.1	5444486	5445783	5445312, 5445214, 5444895, 5445413	11, 10, 5, 3	12.40239, 9.75282, 6.57654, 4.0586	7.9517, 6.57062, 4.80533, 3.26864	9.51567, 7.2279, 3.84567, 1.81631	3	ccnf	56113
GL172651.1	3332585	3332755	3332703, 3332632, 3332628	26, 42, 11	25.60222, 40.56152, 13.33791	11.79715, 14.26707, 8.43502	22.18188, 37.06356, 9.91161	3	col6a2	9814
GL172651.1	3417880	3418436	3418177, 3418055, 3418156	7, 11, 5	8.5432, 12.43715, 7.76668	5.99653, 7.9703, 5.19308	5.93404, 9.75663, 4.83877	3	col6a1	9609
GL172651.1	3515150	3516044	3515909, 3515655, 3515596	10, 11, 6	9.63437, 8.86914, 7.74775	6.5009, 5.8683, 5.49678	6.93334, 6.40938, 4.82159	3	pcbp1	7778
GL172651.1	3659241	3659809	3659582, 3659559, 3659738	8, 5, 2	9.79958, 4.45124, 3.92049	6.6666, 3.77393, 2.74794	7.0881, 2.46265, 1.69106	3	col18a1	0
GL172651.1	3665088	3666010	3665121, 3665447, 3665123	51, 64, 24	65.63595, 77.45889, 35.03674	24.41783, 24.51356, 17.72785	61.5468, 73.50138, 30.82529	3	col18a1	0
GL172651.1	3962641	3962978	3962933, 3962904, 3962934	7, 9, 3	9.06889, 10.35587, 5.04534	6.22251, 6.97347, 3.55775	6.40511, 7.78707, 2.65212	3	nup35	38958
GL172651.1	4529625	4530170	4530095, 4529722, 4529854	6, 8, 2	6.32943, 8.9916, 3.92049	4.84271, 6.27613, 2.74794	3.92712, 6.50856, 1.69106	3	NA	6943
GL172651.1	5305251	5306119	5305792, 5305913, 5305838	7, 8, 5	6.30175, 7.64887, 6.84187	4.81854, 5.54337, 4.90296	3.90317, 5.28718, 4.07555	3	cwc22	155337
GL172652.1	1069974	1070819	1070325, 1070315, 1070297	21, 12, 6	24.33732, 10.31615, 9.30472	12.70319, 6.57404, 6.02618	20.95206, 7.75961, 6.19533	3	mgat4a	11568
GL172652.1	2739993	2740574	2740117, 2740131, 2740049	5, 15, 2	6.22205, 16.50511, 3.53504	4.66427, 9.65445, 2.66831	3.83376, 13.63364, 1.64745	3	pcdh18	109794
GL172652.1	2841067	2841975	2841450, 2841726, 2841666	17, 27, 7	16.56193, 24.92651, 9.21561	9.20912, 11.05137, 6.28203	13.46132, 21.76787, 6.11623	3	NA	19755
GL172652.1	3037224	3039800	3037715, 3037746, 3037341	7, 17, 5	5.97149, 13.93402, 7.47829	4.61934, 7.6107, 5.11061	3.65608, 11.17793, 4.57972	3	NA	68542
GL172652.1	3037224	3039800	3038510, 3037746, 3037341	8, 17, 5	7.39591, 13.93402, 7.47829	5.39501, 7.6107, 5.11061	4.90307, 11.17793, 4.57972	3	NA	68542
GL172652.1	3037224	3039800	3039291, 3037746, 3037341	14, 17, 5	14.2484, 13.93402, 7.47829	8.54354, 7.6107, 5.11061	11.26125, 11.17793, 4.57972	3	NA	68542
GL172652.1	3313876	3314195	3314045, 3314011, 3313982	5, 6, 5	6.22835, 6.1643, 9.11651	4.66689, 4.75581, 5.49589	3.83376, 3.951, 6.02552	3	pcdh10	188228
GL172652.1	3665215	3665665	3665324, 3665560, 3665496	9, 10, 3	9.56486, 8.02287, 4.60246	6.55729, 5.51565, 3.44353	6.86845, 5.61719, 2.29516	3	NA	78096
GL172652.1	3785398	3786313	3785881, 3786075, 3785564	10, 10, 3	10.49112, 9.1252, 5.42437	6.99412, 6.19635, 3.6382	7.73384, 6.63463, 2.9425	3	NA	41162
GL172652.1	4825217	4826259	4825718, 4825659, 4825261	11, 20, 3	11.41591, 18.44654, 5.04534	7.40521, 9.4876, 3.55775	8.59317, 15.50009, 2.65212	3	NA	24176
GL172652.1	5181942	5182784	5182188, 5182263, 5182130	77, 126, 21	63.78557, 105.93134, 18.62859	13.38227, 15.03132, 9.29302	59.71676, 101.74902, 14.9228	3	fat4	141537
GL172652.1	5225375	5227062	5226101, 5226926, 5226242	11, 12, 3	10.09407, 11.66098, 5.56207	6.62472, 7.39315, 3.66392	7.36542, 9.02601, 2.95501	3	fat4	97259
GL172653.1	450871	452120	451855, 451458, 451446, 452071	16, 26, 7, 6	14.72678, 24.55348, 8.65433, 7.25871	8.35737, 11.17711, 6.04597, 5.29022	11.71422, 21.40458, 5.62681, 4.42152	3	aldh3b1	6056
GL172653.1	856964	857314	857190, 857068, 857089	6, 9, 2	6.89739, 10.15869, 3.92049	5.12474, 6.87271, 2.74794	4.44884, 7.61097, 1.69106	3	trpv4	1870
GL172653.1	2613879	2615996	2614618, 2614987, 2614484	14, 25, 7	9.9775, 18.82536, 7.48105	5.93511, 8.23519, 5.4797	7.25393, 15.86496, 4.58174	3	NA	221949
GL172653.1	2613879	2615996	2615618, 2614987, 2614484	10, 25, 7	6.05454, 18.82536, 7.48105	4.27174, 8.23519, 5.4797	3.73303, 15.86496, 4.58174	3	NA	221949
GL172653.1	2616999	2618282	2617352, 2617405, 2617699, 2617500	15, 10, 10, 5	10.61787, 4.76537, 4.76537, 4.68756	6.10037, 3.47484, 3.47484, 3.91003	7.84286, 2.74759, 2.74759, 2.3766	3	NA	225069
GL172653.1	3649371	3649783	3649497, 3649564, 3649595	4, 8, 5	4.903, 8.9916, 8.60653	3.88907, 6.27613, 5.39629	2.69465, 6.50856, 5.58162	3	ttc28	0
GL172653.1	4165436	4165820	4165697, 4165701, 4165639	5, 7, 3	6.22205, 7.64105, 5.04534	4.66427, 5.56259, 3.55775	3.83376, 5.28106, 2.65212	3	prodh	31383
GL172653.1	5382131	5382844	5382427, 5382464, 5382466	6, 7, 3	6.77402, 7.06229, 5.56207	5.06573, 5.25471, 3.66392	4.33497, 4.74522, 2.95501	3	hnf1a	3346
GL172654.1	2404	2872	2756, 2764, 2616	12, 19, 3	10.71118, 16.34759, 3.30521	6.81751, 8.51702, 2.95362	7.93101, 13.48233, 1.47682	3	traf3ip2	5283
GL172654.1	286750	287687	286948, 287264, 287319	8, 17, 5	8.2272, 16.9863, 7.66679	5.87093, 9.46554, 5.1653	5.64516, 14.09548, 4.74628	3	slc35f1	0
GL172654.1	551375	551876	551669, 551667, 551666	12, 12, 4	13.81077, 10.94325, 6.65164	8.61434, 6.95958, 4.44719	10.84496, 8.34398, 3.90174	3	mcm9	27279
GL172654.1	645538	646108	645750, 645632, 645965	4, 8, 5	4.903, 8.9916, 9.11651	3.88907, 6.27613, 5.49589	2.69465, 6.50856, 6.02552	3	fam184a	0
GL172654.1	2044668	2045610	2044792, 2045055, 2045036	5, 10, 4	5.26422, 9.64154, 5.65793	4.22057, 6.50513, 4.17053	3.02618, 7.12253, 3.03915	3	NA	2770
GL172654.1	2547848	2549043	2548334, 2548209, 2548640	19, 34, 7	22.16406, 36.22545, 10.29331	11.9889, 15.01252, 6.67284	18.84643, 32.80584, 7.09731	3	rhoc	1820
GL172654.1	2955803	2956382	2956130, 2956200, 2955933	9, 8, 3	9.89136, 7.27382, 4.88407	6.73289, 5.32238, 3.51884	7.17488, 4.94278, 2.52517	3	slc16a1	280706
GL172654.1	3214077	3215010	3214482, 3214413, 3214273	3, 8, 2	3.65562, 8.3614, 3.47348	3.11126, 5.94445, 2.65364	1.69536, 5.93484, 1.61541	3	lrig2	456608
GL172654.1	4228345	4229436	4228385, 4228415, 4229303	5, 9, 2	5.21845, 7.63488, 3.11273	4.19709, 5.42697, 2.5553	2.98284, 5.27716, 1.31973	3	ap4b1	0
GL172654.1	4228373	4229439	4229267, 4228415, 4229303	8, 9, 2	8.28288, 7.63488, 3.11273	5.90156, 5.42697, 2.5553	5.69448, 5.27716, 1.31973	3	ap4b1	0
GL172655.1	718760	719658	719218, 718867, 719268	11, 6, 3	12.48128, 6.40438, 5.42437	7.99383, 4.88143, 3.6382	9.59091, 4.13091, 2.9425	3	sim1	71272
GL172655.1	919440	919799	919552, 919553, 919526	21, 13, 3	25.98835, 14.64487, 5.56207	13.6432, 8.94811, 3.66392	22.55749, 11.85773, 2.95501	3	PRDM13	50172
GL172655.1	1162209	1165426	1162919, 1162834, 1162933, 1164504	28, 36, 14, 10	20.46437, 24.39384, 13.64655, 8.61107	8.29086, 8.18172, 8.18397, 5.8819	17.20518, 21.25003, 10.20175, 5.58605	3	usp45	46190
GL172655.1	1171331	1172195	1171666, 1172114, 1171554	15, 22, 6	14.03315, 18.93394, 7.14867	8.18588, 9.1694, 5.24099	11.05708, 15.96965, 4.32008	3	usp45	55312
GL172655.1	1183857	1186440	1184930, 1184900, 1184189, 1185283, 1186298	37, 41, 7, 10, 6	31.58099, 33.0629, 6.6292, 10.4008, 5.74385	11.32759, 10.81955, 5.01043, 6.9434, 4.52504	28.01291, 29.70547, 3.89743, 7.19706, 3.12138	3	usp45	67838
GL172655.1	1215255	1216825	1216133, 1216031, 1215468, 1216044, 1216559	21, 25, 7, 10, 6	19.1067, 19.24015, 7.48105, 11.25272, 6.01484	9.5792, 8.46101, 5.4797, 7.40844, 4.67532	15.8989, 16.26436, 4.58174, 7.97743, 3.36149	3	usp45	99236
GL172655.1	1260480	1263159	1261626, 1261787, 1260642, 1262253	22, 26, 6, 11	16.78475, 19.38907, 5.22023, 11.21305	7.92772, 8.26515, 4.21986, 7.28867	13.67378, 16.4068, 2.79012, 7.93891	3	usp45	144461
GL172655.1	1508966	1509306	1509129, 1509051, 1509195	7, 6, 2	8.23936, 6.40438, 3.92049	5.85684, 4.88143, 2.74794	5.65381, 4.13091, 1.69106	3	GRIN2B	0
GL172655.1	1837569	1838222	1837862, 1837771, 1837810	7, 22, 6	6.94856, 23.21328, 10.08818	5.19167, 11.73098, 6.22606	4.49622, 20.10481, 6.90775	3	mei1	0
GL172655.1	1959116	1960268	1960120, 1960119, 1959821	28, 48, 6	32.77471, 54.33641, 9.08414	15.33624, 19.3399, 5.96238	29.18032, 50.636, 6.00685	3	b3galt2	8942
GL172655.1	2109772	2110669	2110278, 2110239, 2110352	13, 28, 12	10.8995, 27.59949, 15.33343	6.72475, 12.26168, 9.38392	8.10668, 24.36854, 11.78788	3	cdc73	12302
GL172655.1	2688776	2689873	2689670, 2689064, 2689059, 2689660	14, 21, 4, 4	14.05555, 19.33697, 5.53076, 5.53076	8.42897, 9.71742, 4.12773, 4.12773	11.07846, 16.35577, 2.95501, 2.95501	3	U4	55135
GL172655.1	2691163	2691546	2691468, 2691339, 2691507	8, 14, 5	6.72802, 11.10381, 7.47829	4.99046, 6.62551, 5.11061	4.29606, 8.49639, 4.57972	3	U4	53462
GL172655.1	3009755	3010281	3009910, 3009919, 3009753, 3010238	4, 8, 2, 3	4.903, 7.74942, 3.30553, 4.73721	3.88907, 5.60152, 2.61059, 3.48078	2.69465, 5.35916, 1.47682, 2.40621	3	KCNT2	0
GL172655.1	3225011	3225502	3225306, 3225395, 3225418	8, 8, 4	10.15971, 8.67929, 5.65793	6.82752, 6.11461, 4.17053	7.42423, 6.23181, 3.03915	3	cfh	10535
GL172655.1	3367515	3368049	3367744, 3367745, 3367693	9, 15, 4	10.10099, 16.25318, 7.12722	6.84284, 9.5094, 4.54775	7.37032, 13.39153, 4.30817	3	F13B	6636
GL172655.1	4019935	4020432	4020397, 4020384, 4020277	11, 19, 2	13.25602, 24.80666, 3.92049	8.39417, 13.43421, 2.74794	10.32253, 21.65058, 1.69106	3	nr5a2	66883
GL172655.1	4094217	4094603	4094349, 4094515, 4094497	6, 8, 6	7.45414, 8.54868, 8.02808	5.37517, 6.04539, 5.60622	4.95526, 6.10972, 5.07331	3	xtr-mir-181a-1	90813
GL172655.1	4531105	4531973	4531312, 4531351, 4531325	11, 31, 12	13.64437, 36.03252, 18.33752	8.58527, 16.1136, 10.62308	10.69036, 32.61712, 14.64402	3	DENND1B	13435
GL172656.1	681063	681863	681280, 681231, 681620	8, 9, 2	9.03009, 7.88377, 3.53504	6.29563, 5.58007, 2.66831	6.38425, 5.48568, 1.64745	3	znf800	0
GL172656.1	968021	968720	968162, 968189, 968652	6, 11, 5	5.46105, 9.40266, 7.57075	4.36254, 6.20046, 5.13781	3.20395, 6.89862, 4.66624	3	mapk11	9398
GL172656.1	1513470	1515409	1513530, 1514404, 1514048	6, 11, 2	5.46105, 10.21186, 3.81771	4.36254, 6.69609, 2.72865	3.20395, 7.66161, 1.69106	3	IL17REL	23048
GL172656.1	1513592	1516001	1515828, 1514404, 1514048	7, 11, 2	6.42051, 10.21186, 3.81771	4.88881, 6.69609, 2.72865	4.01324, 7.66161, 1.69106	3	IL17REL	23170
GL172656.1	1962606	1963598	1963567, 1963561, 1963552	37, 34, 7	48.831, 41.83088, 10.74767	21.16418, 18.32401, 6.81414	44.94889, 38.31075, 7.51104	3	brd1	0
GL172656.1	4671845	4673135	4672350, 4672367, 4672706	9, 20, 11	10.39881, 18.68953, 15.5469	6.99514, 9.63431, 9.42305	7.64607, 15.73387, 11.9909	3	lrrk2	15435
GL172656.1	4991301	4993311	4992650, 4991518, 4992698	4, 9, 4	4.0687, 9.32695, 6.2647	3.49757, 6.42612, 4.35098	2.07148, 6.82581, 3.56992	3	NA	13116
GL172657.1	517572	519345	517990, 518730, 517990, 519109	16, 45, 9, 9	14.83474, 45.01461, 10.11408, 10.22819	8.42325, 15.47883, 6.84963, 6.90845	11.81775, 41.44364, 6.93047, 7.04077	3	NA	110584
GL172657.1	2907769	2908404	2908010, 2908003, 2908201	9, 16, 3	9.32183, 16.30252, 5.04534	6.42326, 9.311, 3.55775	6.64044, 13.43904, 2.65212	3	NA	31279
GL172657.1	2939684	2940362	2940294, 2940323, 2940328	40, 61, 19	51.34681, 73.09815, 27.39736	21.32346, 23.60723, 14.70061	47.43072, 69.18322, 23.38002	3	NA	63194
GL172657.1	2995332	2996067	2996041, 2996039, 2995631	5, 9, 6	6.08705, 9.08466, 9.30472	4.60729, 6.28988, 6.02618	3.75764, 6.5961, 6.19533	3	NA	118842
GL172657.1	3182595	3183119	3183066, 3183083, 3183082	28, 29, 16	36.01482, 35.26438, 23.30712	17.21969, 16.43118, 12.96952	32.35139, 31.86287, 19.4156	3	zfat	2395
GL172657.1	3212908	3213434	3213190, 3213199, 3213074	8, 12, 4	10.55913, 14.42305, 5.65793	6.9964, 8.93452, 4.17053	7.79508, 11.64521, 3.03915	3	xtr-mir-30d	13044
GL172657.1	3240365	3241843	3241111, 3241751, 3240478	7, 7, 4	7.41434, 6.57508, 7.26512	5.44463, 4.97913, 4.5736	4.92033, 4.29074, 4.42152	3	xtr-mir-30d	40501
GL172657.1	3275703	3276257	3275881, 3275715, 3275741	7, 11, 4	8.38769, 11.32474, 6.65164	5.92586, 7.353, 4.44719	5.79138, 8.70598, 3.90174	3	xtr-mir-30d	75839
GL172657.1	3359810	3360655	3359981, 3360212, 3360607	17, 29, 8	18.1502, 30.76592, 10.02868	10.16018, 13.7633, 6.76991	14.98085, 27.45906, 6.86005	3	xtr-mir-30d	159946
GL172657.1	3402713	3403391	3403276, 3403339, 3403323	10, 29, 7	10.68497, 35.00825, 10.74767	7.10188, 16.2809, 6.81414	7.90663, 31.61167, 7.51104	3	xtr-mir-30d	202849
GL172657.1	3413866	3414357	3414023, 3413892, 3413892	3, 14, 7	3.65562, 16.55842, 10.29331	3.11126, 9.85258, 6.67284	1.69536, 13.68441, 7.09731	3	xtr-mir-30d	214002
GL172657.1	3673006	3673642	3673040, 3673034, 3673032	51, 104, 31	44.55142, 101.87808, 35.09976	13.08136, 19.26891, 15.55965	40.73769, 97.72274, 30.88578	3	khdrbs3	0
GL172657.1	3676413	3676812	3676786, 3676772, 3676786	124, 137, 49	149.97018, 147.03404, 63.48859	30.82865, 24.52833, 24.16588	145.23666, 142.62015, 58.74645	3	khdrbs3	0
GL172657.1	3785068	3785901	3785858, 3785824, 3785869	22, 18, 16	26.71746, 22.15577, 23.45373	13.78724, 12.20963, 13.03131	23.26602, 19.08003, 19.55808	3	khdrbs3	58257
GL172657.1	3859119	3860003	3859409, 3859585, 3859416	14, 32, 10	12.31807, 29.50443, 10.70111	7.37415, 11.91523, 7.11078	9.43748, 26.22598, 7.47714	3	khdrbs3	132308
GL172657.1	3861563	3863008	3862332, 3862707, 3862114	16, 34, 13	14.78053, 31.28351, 14.44467	8.39018, 12.19222, 8.83705	11.76511, 27.96474, 10.95238	3	khdrbs3	134752
GL172657.1	3883599	3884116	3884083, 3884077, 3884073	22, 29, 12	29.3676, 38.49891, 18.33752	15.24075, 18.28807, 10.62308	25.85019, 35.03734, 14.64402	3	khdrbs3	156788
GL172657.1	3895012	3896505	3895539, 3896195, 3895786	12, 12, 2	12.213, 12.2921, 3.53504	7.71917, 7.76527, 2.66831	9.33692, 9.61856, 1.64745	3	NA	164642
GL172657.1	3895012	3896505	3896131, 3896195, 3895786	5, 12, 2	4.04553, 12.2921, 3.53504	3.52935, 7.76527, 2.66831	2.05317, 9.61856, 1.64745	3	NA	164642
GL172657.1	3912418	3913802	3913363, 3912717, 3913146	5, 14, 3	5.66708, 13.10033, 4.73721	4.41836, 7.85315, 3.48078	3.38899, 10.38773, 2.40621	3	NA	147345
GL172657.1	3972305	3972810	3972354, 3972354, 3972353	17, 33, 5	22.04296, 39.09561, 8.60653	12.3171, 17.1207, 5.39629	18.72995, 35.62366, 5.58162	3	NA	88337
GL172657.1	3977435	3978916	3978483, 3978481, 3978468	10, 8, 5	10.88786, 8.42273, 8.90882	7.21301, 5.97772, 5.4573	8.09731, 5.99225, 5.85025	3	NA	82231
GL172657.1	4075031	4075687	4075330, 4075309, 4075140	5, 5, 2	6.22835, 5.19328, 3.92049	4.66689, 4.18408, 2.74794	3.83376, 3.05754, 1.69106	3	NA	0
GL172657.1	4129616	4130501	4129892, 4130428, 4130126	10, 8, 5	10.75156, 6.70348, 8.09286	7.13854, 4.97528, 5.27827	7.96726, 4.41162, 5.12496	3	NA	7716
GL172657.1	4181605	4182289	4181661, 4181619, 4181991	6, 7, 3	5.5745, 6.90782, 4.60246	4.4284, 5.16889, 3.44353	3.30688, 4.60238, 2.29516	3	NA	59705
GL172657.1	4199182	4199507	4199399, 4199335, 4199418	11, 7, 6	15.32468, 7.67269, 9.42159	9.33377, 5.57878, 6.0586	12.28146, 5.28718, 6.30489	3	NA	77282
GL172657.1	4246418	4247621	4246792, 4246792, 4246581	4, 12, 5	4.903, 12.15947, 8.09286	3.88907, 7.68788, 5.27827	2.69465, 9.49207, 5.12496	3	NA	124518
GL172657.1	4276337	4277700	4276376, 4277389, 4276509	7, 8, 4	8.87868, 8.06986, 6.87594	6.14305, 5.78351, 4.49691	6.24402, 5.66031, 4.08952	3	NA	154437
GL172657.1	4311442	4311841	4311603, 4311607, 4311561	14, 15, 5	16.92175, 17.04068, 6.84187	10.04553, 9.95825, 4.90296	13.80564, 14.14788, 4.07555	3	NA	189542
GL172657.1	4327361	4327841	4327624, 4327708, 4327566	4, 15, 2	4.903, 19.29797, 3.66828	3.88907, 11.15756, 2.69814	2.69465, 16.31915, 1.69106	3	NA	205461
GL172657.1	4353728	4354455	4354153, 4354194, 4354171	7, 19, 6	8.1677, 23.58506, 10.08818	5.82293, 12.78302, 6.22606	5.58977, 20.46552, 6.90775	3	NA	231828
GL172657.1	4459510	4460282	4460121, 4460068, 4459865	22, 35, 8	23.43501, 39.37719, 10.91127	11.86378, 16.45235, 7.13695	20.07789, 35.90016, 7.66117	3	FAM135B	185214
GL172657.1	4547148	4547526	4547195, 4547270, 4547195	6, 6, 7	6.59873, 6.40438, 11.57118	4.97973, 4.88143, 7.03769	4.17636, 4.13091, 8.26685	3	FAM135B	97970
GL172657.1	4582506	4583185	4582902, 4583086, 4582670	4, 16, 4	4.22442, 16.74828, 6.1783	3.57719, 9.57618, 4.32757	2.20855, 13.86743, 3.50219	3	FAM135B	62311
GL172657.1	4721400	4721679	4721641, 4721648, 4721653	17, 26, 19	23.02551, 36.24609, 29.0154	12.80502, 17.93317, 15.40435	19.68123, 32.82616, 24.95374	3	NA	8130
GL172657.1	4839907	4840572	4840248, 4840113, 4840226	7, 6, 3	7.359, 6.1643, 5.42437	5.41531, 4.75581, 3.6382	4.86823, 3.951, 2.9425	3	COL22A1	0
GL172657.1	4865969	4866880	4866481, 4866484, 4866621	11, 9, 2	12.48128, 8.53784, 3.92049	7.99383, 5.97329, 2.74794	9.59091, 6.10073, 1.69106	3	COL22A1	23191
GL172657.1	4893217	4893713	4893255, 4893533, 4893473	6, 5, 2	5.9475, 4.04765, 3.53504	4.63849, 3.53066, 2.66831	3.63995, 2.0914, 1.64745	3	COL22A1	50439
GL172657.1	4895761	4896297	4896050, 4896100, 4896265	10, 7, 4	12.16366, 6.07825, 5.93893	7.86983, 4.68432, 4.25884	9.28998, 3.87346, 3.2878	3	COL22A1	52983
GL172657.1	4949426	4949938	4949657, 4949715, 4949775	7, 6, 4	7.25118, 5.96728, 6.65164	5.35761, 4.64934, 4.44719	4.77171, 3.7718, 3.90174	3	COL22A1	106648
GL172658.1	426373	426625	426405, 426401, 426419	4, 13, 5	4.89779, 16.19123, 8.09286	3.88689, 9.76286, 5.27827	2.69465, 13.33108, 5.12496	3	NA	0
GL172658.1	2115429	2116714	2116251, 2116235, 2115844	4, 8, 6	4.48489, 7.40968, 8.42226	3.70366, 5.40315, 5.74932	2.43438, 5.06656, 5.42103	3	fanci	0
GL172658.1	2671985	2673028	2672539, 2672640, 2672725	8, 10, 4	10.45514, 11.76124, 7.29989	6.9534, 7.67082, 4.57991	7.70041, 9.1137, 4.42152	3	ap3s2	11900
GL172658.1	3807461	3808399	3807831, 3808051, 3808277	8, 8, 2	8.89413, 7.01742, 3.92049	6.22634, 5.16786, 2.74794	6.25661, 4.704, 1.69106	3	slc39a1	9358
GL172658.1	3937056	3937461	3937168, 3937259, 3937129	12, 14, 5	14.16234, 14.95956, 7.66679	8.79988, 8.95993, 5.1653	11.17911, 12.15388, 4.74628	3	ppip5k1	0
GL172658.1	4139240	4139736	4139487, 4139705, 4139403	8, 7, 3	8.17239, 6.07825, 5.04534	5.84062, 4.68432, 3.55775	5.59248, 3.87346, 2.65212	3	TP53BP1	0
GL172659.1	55036	55810	55213, 55484, 55566	9, 12, 4	8.77317, 10.69254, 5.53076	6.11101, 6.80606, 4.12773	6.14665, 8.10579, 2.95501	3	lmf1	0
GL172659.1	133294	134272	133865, 133810, 133717	8, 11, 2	8.39697, 11.25908, 3.41488	5.96377, 7.31523, 2.63913	5.79861, 8.64337, 1.55995	3	lmf1	65192
GL172659.1	172821	173211	172977, 173137, 172993	4, 9, 3	4.43894, 10.35587, 5.22407	3.68197, 6.97347, 3.59752	2.39798, 7.78707, 2.79012	3	sox8	32752
GL172659.1	195889	196853	196590, 196084, 196238	15, 14, 4	16.89034, 13.10033, 6.2647	9.87362, 7.85315, 4.35098	13.77559, 10.38773, 3.56992	3	sox8	9110
GL172659.1	237328	237678	237637, 237560, 237571	10, 7, 3	10.49112, 7.5781, 5.56207	6.99412, 5.53019, 3.66392	7.73384, 5.22284, 2.95501	3	sox8	23245
GL172659.1	394868	396033	395554, 395566, 395558	11, 15, 3	13.16357, 18.49503, 5.56207	8.34772, 10.74736, 3.66392	10.23645, 15.54586, 2.95501	3	sstr5	50136
GL172659.1	415617	416289	415789, 416025, 415808	6, 10, 2	6.03802, 8.98192, 3.92049	4.68791, 6.10935, 2.74794	3.71751, 6.50856, 1.69106	3	sstr5	29880
GL172659.1	469426	469895	469752, 469802, 469626	17, 15, 2	19.79232, 15.26355, 3.20526	11.10782, 8.92812, 2.58265	16.55835, 12.44583, 1.39649	3	NA	15990
GL172659.1	511658	512095	511909, 512067, 511863	5, 7, 4	6.22835, 6.31636, 6.54794	4.66689, 4.82722, 4.42274	3.83376, 4.09061, 3.82207	3	NA	24836
GL172659.1	602044	602769	602261, 602262, 602263	9, 14, 5	8.82467, 14.65541, 7.87074	6.14087, 8.7831, 5.22117	6.19633, 11.86665, 4.92916	3	c1qtnf1	3303
GL172659.1	651055	651538	651513, 651511, 651488	17, 45, 8	23.81578, 57.94817, 14.16486	13.17789, 22.87214, 8.09443	20.44687, 54.19939, 10.68701	3	c1qtnf1	52314
GL172659.1	2108312	2109573	2108494, 2108891, 2109508	7, 7, 4	7.30463, 6.31636, 5.53076	5.38631, 4.82722, 4.12773	4.81866, 4.09061, 2.95501	3	alcam	244063
GL172659.1	2119938	2121613	2120208, 2120637, 2120851, 2121560	10, 16, 6, 4	8.66758, 14.76796, 8.02808, 4.94669	5.91676, 8.38251, 5.60622, 3.9072	6.05084, 11.9704, 5.07331, 2.58537	3	alcam	255689
GL172659.1	2119966	2121613	2120859, 2120637, 2120851, 2121560	7, 16, 6, 4	5.46307, 14.76796, 8.02808, 4.94669	4.3031, 8.38251, 5.60622, 3.9072	3.2056, 11.9704, 5.07331, 2.58537	3	alcam	255717
GL172659.1	2121729	2122012	2121930, 2121808, 2121806	10, 8, 4	7.3174, 4.51996, 4.53326	5.07061, 3.57601, 3.72622	4.83024, 2.52592, 2.24261	3	alcam	257480
GL172659.1	2129219	2131171	2129783, 2130140, 2130262	22, 20, 9	15.14651, 11.06311, 7.74227	7.0227, 5.31743, 5.49324	12.11474, 8.45763, 4.82012	3	alcam	264970
GL172659.1	2141369	2142762	2141675, 2141965, 2141429, 2142668	8, 16, 7, 8	4.73111, 10.01667, 5.68119, 7.41328	3.71299, 5.5322, 4.44007, 5.40528	2.64637, 7.47671, 3.06198, 4.52591	3	alcam	277120
GL172660.1	167159	167951	167622, 167253, 167263, 167858	19, 25, 4, 5	22.5747, 28.05013, 4.90119, 6.22616	12.22203, 13.61212, 3.88831, 4.66598	19.2449, 24.80795, 2.54067, 3.54728	3	NA	41777
GL172660.1	249273	249723	249663, 249685, 249659	24, 39, 12	30.3632, 43.29198, 18.33752	15.27754, 17.03403, 10.62308	26.82319, 39.74899, 14.64402	3	NA	986
GL172660.1	318040	318485	318358, 318342, 318218	9, 21, 5	11.07012, 26.88748, 9.11651	7.32105, 14.13746, 5.49589	8.26696, 23.67472, 6.02552	3	NA	17833
GL172660.1	373054	373556	373435, 373515, 373504	17, 21, 5	21.29303, 22.67555, 7.47829	11.92755, 11.72485, 5.11061	18.00439, 19.58271, 4.57972	3	NA	10665
GL172660.1	421112	421386	421355, 421283, 421258	16, 27, 4	22.4451, 32.40147, 6.65164	12.59246, 15.47864, 4.44719	19.11953, 29.05744, 3.90174	3	NA	7953
GL172660.1	554101	554948	554624, 554624, 554572	50, 73, 22	59.82905, 85.23568, 32.42054	21.535, 24.21414, 16.75263	55.80666, 81.20984, 28.27024	3	NA	1080
GL172660.1	578073	579002	578241, 578174, 578745	32, 69, 16	38.60023, 79.04598, 21.98651	17.23409, 22.90527, 12.38238	34.88765, 75.07414, 18.13986	3	NA	21830
GL172660.1	649461	651048	649918, 649958, 649927	18, 31, 6	17.73216, 28.87569, 7.61732	9.64225, 11.91673, 5.44364	14.58035, 25.61303, 4.70899	3	NA	1695
GL172660.1	703977	704479	704435, 704304, 704140	7, 11, 3	9.06889, 13.20417, 5.56207	6.22251, 8.36817, 3.66392	6.40511, 10.48026, 2.95501	3	U4	18200
GL172660.1	1099444	1100053	1099466, 1099472, 1099482	213, 226, 48	289.75107, 300.99179, 70.60247	46.48581, 44.69889, 28.78408	284.48868, 296.00998, 65.77982	3	NA	14292
GL172660.1	1434554	1435477	1434898, 1434863, 1434841	33, 34, 17	35.00764, 30.34296, 20.57763	14.70236, 11.67803, 11.54307	31.36434, 27.04492, 16.7847	3	NA	13625
GL172660.1	1543845	1544123	1544063, 1544030, 1543875	12, 11, 3	12.9505, 10.05822, 4.66845	8.14223, 6.60295, 3.46206	10.03469, 7.51634, 2.35779	3	NA	16164
GL172660.1	1754835	1755396	1755148, 1755156, 1755303	6, 7, 4	6.1317, 6.6665, 6.87594	4.7384, 5.03191, 4.49691	3.79838, 4.37618, 4.08952	3	znhit1	0
GL172660.1	2248462	2249084	2248479, 2248475, 2248690	8, 6, 5	10.5687, 6.40438, 6.57654	7.00033, 4.88143, 4.80533	7.7959, 4.13091, 3.84567	3	NA	152279
GL172660.1	2885706	2886301	2885890, 2885852, 2886019	5, 4, 2	5.7227, 4.04795, 3.81771	4.4444, 3.48674, 2.72865	3.43572, 2.0914, 1.69106	3	tnni1.2	39932
GL172660.1	2907022	2907700	2907197, 2907439, 2907066	5, 7, 3	5.50773, 5.82272, 5.04534	4.34206, 4.52793, 3.55775	3.24416, 3.64093, 2.65212	3	cd9	49822
GL172660.1	3180736	3181280	3181189, 3181244, 3181201	17, 17, 8	21.91259, 18.11514, 12.19733	12.25042, 10.13949, 7.5856	18.60389, 15.17956, 8.84738	3	ano2	0
GL172660.1	3239738	3240307	3240082, 3239986, 3239763	5, 11, 3	3.99282, 9.18984, 4.60246	3.49663, 6.06835, 3.44353	2.00529, 6.69718, 2.29516	3	ano2	0
GL172660.1	3488158	3488961	3488672, 3488510, 3488275	6, 11, 2	5.53613, 8.79247, 3.25436	4.40623, 5.82033, 2.59654	3.27048, 6.33906, 1.44351	3	kcna5	26495
GL172660.1	3627967	3629292	3628389, 3628488, 3628574	8, 10, 5	8.69945, 9.1252, 8.09286	6.12521, 6.19635, 5.27827	6.08097, 6.63463, 5.12496	3	kcna6	29401
GL172660.1	3666652	3667210	3666808, 3666760, 3666761	6, 10, 7	5.85996, 8.93523, 11.57118	4.5901, 6.0809, 7.03769	3.55843, 6.47231, 8.26685	3	kcna6	6512
GL172660.1	4231464	4231911	4231872, 4231863, 4231882	23, 48, 15	25.9215, 52.08787, 23.09384	13.02072, 18.07732, 12.81423	22.49185, 48.41678, 19.2116	3	canx	4953
GL172661.1	72270	72908	72881, 72814, 72388	14, 25, 5	16.92175, 29.33787, 7.66679	10.04553, 14.37303, 5.1653	13.80564, 26.06289, 4.74628	3	calm2	86054
GL172661.1	364580	365112	364686, 364660, 364696	12, 28, 7	12.60212, 31.02968, 10.51276	7.94432, 14.29957, 6.74275	9.7044, 27.71617, 7.29716	3	ttc7a	5716
GL172661.1	383348	383760	383404, 383389, 383396	7, 14, 4	9.06889, 17.73063, 7.29989	6.22251, 10.46021, 4.57991	6.40511, 14.80992, 4.42152	3	ttc7a	0
GL172661.1	520072	521183	520611, 520416, 520546	16, 10, 4	16.70885, 10.91036, 6.44916	9.55283, 7.22523, 4.39856	13.60186, 8.31193, 3.72978	3	mcfd2	13382
GL172661.1	995093	996198	995787, 995766, 995777	9, 10, 4	9.69224, 9.86709, 6.87594	6.62641, 6.63743, 4.49691	6.98717, 7.33528, 4.08952	3	prkce	0
GL172661.1	1101971	1102681	1102378, 1102324, 1102524	10, 13, 2	10.12766, 12.92886, 3.74074	6.78811, 7.96185, 2.71331	7.3951, 10.22503, 1.69106	3	prkce	0
GL172661.1	1147732	1148401	1148386, 1148372, 1148359	27, 48, 14	35.24665, 62.97779, 22.32838	17.11084, 24.36381, 12.38318	31.59798, 59.16938, 18.47031	3	srbd1	0
GL172661.1	1181396	1181838	1181559, 1181607, 1181580	4, 11, 3	4.903, 13.20417, 4.88407	3.88907, 8.36817, 3.51884	2.69465, 10.48026, 2.52517	3	srbd1	0
GL172661.1	1744923	1745407	1745144, 1745187, 1745262	8, 16, 4	8.89413, 18.39065, 6.65164	6.22634, 10.52544, 4.44719	6.25661, 15.4456, 3.90174	3	camkmt	0
GL172661.1	1770114	1770863	1770726, 1770343, 1770342, 1770667	4, 19, 6, 3	4.14495, 20.73796, 9.54334, 4.73721	3.53694, 11.16015, 6.09137, 3.48078	2.13934, 17.7091, 6.41185, 2.40621	3	camkmt	0
GL172661.1	1940151	1941323	1940657, 1940583, 1940706	10, 12, 5	13.19808, 14.68168, 8.46795	8.34475, 9.06552, 5.36629	10.2678, 11.88794, 5.46547	3	ppm1b	5875
GL172661.1	2286252	2286597	2286347, 2286297, 2286356	12, 13, 2	16.98347, 16.19123, 3.41488	10.11158, 9.76286, 2.63913	13.86363, 13.33108, 1.55995	3	thada	22067
GL172661.1	2305489	2305982	2305495, 2305665, 2305490	40, 40, 13	53.93565, 42.9413, 18.66914	22.83503, 16.40055, 10.88728	49.98494, 39.40374, 14.95895	3	thada	2682
GL172661.1	2659094	2660047	2659966, 2659501, 2659839	9, 20, 5	10.89155, 23.36591, 8.09286	7.23676, 12.41889, 5.27827	8.09908, 20.25303, 5.12496	3	NA	25219
GL172661.1	2777386	2777637	2777605, 2777621, 2777610	12, 16, 4	14.53906, 20.82262, 6.65164	8.9936, 11.82051, 4.44719	11.53564, 17.79085, 3.90174	3	NA	91000
GL172661.1	2890348	2891065	2890668, 2890550, 2890570	17, 20, 5	18.07329, 18.26895, 7.47829	10.11476, 9.38046, 5.11061	14.90686, 15.32894, 4.57972	3	NA	203962
GL172661.1	3055052	3055406	3055330, 3055329, 3055326	37, 44, 9	50.18014, 60.16929, 14.22222	21.94188, 24.64677, 8.51768	46.27953, 56.39289, 10.74075	3	haao	237418
GL172661.1	3381799	3382422	3381826, 3381826, 3381843	31, 41, 23	41.14318, 50.22508, 33.72864	19.09121, 20.20599, 17.24678	37.38548, 46.57891, 29.54836	3	haao	22810
GL172661.1	3530639	3531038	3530953, 3530943, 3530958	6, 7, 3	7.23217, 7.67269, 4.60246	5.27844, 5.57878, 3.44353	4.75537, 5.28718, 2.29516	3	KCNG3	17156
GL172661.1	3610394	3611262	3611032, 3610427, 3610451	9, 10, 7	9.50268, 10.91036, 9.37245	6.52326, 7.22523, 6.34396	6.81022, 8.31193, 6.25802	3	NA	18743
GL172661.1	3637797	3638095	3637851, 3637881, 3637968	9, 11, 7	11.8748, 10.76441, 10.29331	7.67881, 7.02648, 6.67284	9.02353, 8.17415, 7.09731	3	eml4	1921
GL172661.1	3735925	3736654	3736492, 3736278, 3736259	8, 18, 5	9.63203, 21.45861, 9.11651	6.58895, 11.82542, 5.49589	6.93141, 18.40532, 6.02552	3	eml4	0
GL172661.1	3877088	3877420	3877367, 3877365, 3877383	5, 13, 5	6.22835, 14.2243, 9.11651	4.66689, 8.71347, 5.49589	3.83376, 11.45583, 6.02552	3	eml4	122591
GL172661.1	3902665	3903108	3903060, 3903060, 3902909	37, 30, 6	47.00108, 34.19056, 9.54334	20.09577, 15.41384, 6.09137	43.14677, 30.81053, 6.41185	3	eml4	148168
GL172661.1	3996074	3996519	3996115, 3996106, 3996113	65, 73, 36	88.56041, 94.78133, 52.0219	30.31248, 29.40277, 23.35507	84.253, 90.67542, 47.46194	3	pkdcc.2	67001
GL172661.1	4117862	4118873	4118044, 4118556, 4118115	4, 14, 2	4.903, 14.65541, 3.92049	3.88907, 8.7831, 2.74794	2.69465, 11.86665, 1.69106	3	pkdcc.2	11140
GL172661.1	4277400	4278304	4277866, 4278103, 4278017	11, 10, 5	10.14224, 7.2183, 6.84187	6.65394, 5.00782, 4.90296	7.40926, 4.8909, 4.07555	3	NA	128163
GL172661.1	4279927	4280201	4279956, 4279948, 4280000	8, 17, 6	6.98716, 15.77423, 8.33897	5.14946, 8.73049, 5.72012	4.53284, 12.93554, 5.34135	3	NA	126266
GL172661.1	4492187	4492542	4492285, 4492307, 4492409	5, 13, 5	5.95928, 14.14384, 8.09286	4.55168, 8.66801, 5.27827	3.64484, 11.37896, 5.12496	3	rcor3	10865
GL172662.1	492920	493391	493040, 493039, 493039	511, 787, 245	583.70441, 877.50067, 301.41205	33.82708, 32.68969, 37.30791	577.8606, 871.65424, 295.54987	3	cmc1	58933
GL172662.1	1867254	1867618	1867382, 1867458, 1867467	3, 7, 5	3.52064, 7.22491, 8.3366	3.05288, 5.34344, 5.33663	1.69536, 4.89677, 5.34135	3	NA	26644
GL172662.1	1899173	1899489	1899236, 1899275, 1899285	12, 16, 11	11.96911, 16.30252, 14.6962	7.57603, 9.311, 9.06895	9.11236, 13.43904, 11.18687	3	thrb	0
GL172662.1	2178646	2179099	2178827, 2178831, 2178877	22, 30, 10	25.22398, 29.9074, 12.95021	12.92442, 12.8779, 8.23584	21.81331, 26.61959, 9.54766	3	nkiras1	0
GL172662.1	3866435	3867141	3866679, 3866774, 3866773	4, 12, 5	4.903, 13.08997, 8.3366	3.88907, 8.22042, 5.33663	2.69465, 10.37836, 5.34135	3	satb1	147667
GL172663.1	76396	77310	76825, 76453, 76452	24, 46, 11	29.11757, 51.77513, 15.78437	14.56929, 18.80062, 9.51593	25.60623, 48.10798, 12.21424	3	NA	3220
GL172663.1	160705	161849	161158, 161612, 161669	13, 15, 2	15.07051, 16.50511, 3.30553	9.1802, 9.65445, 2.61059	12.0406, 13.63364, 1.47682	3	NA	87529
GL172663.1	179616	180162	180022, 180013, 179965	8, 20, 6	7.66703, 22.74279, 8.87911	5.55391, 12.05835, 5.89991	5.12334, 19.64782, 5.82886	3	ankfn1	72201
GL172663.1	285490	286283	285933, 285950, 286186	8, 14, 4	7.81106, 14.73, 5.29818	5.63692, 8.82665, 4.04471	5.25882, 11.9341, 2.85876	3	ankfn1	7182
GL172663.1	1082113	1083110	1082214, 1082910, 1082832	13, 19, 3	14.32221, 19.89463, 4.47802	8.76855, 10.65896, 3.40707	11.33095, 16.8939, 2.18865	3	plk1	2905
GL172663.1	1481890	1483131	1482377, 1482305, 1482859	9, 22, 4	10.89155, 22.72193, 6.09537	7.23676, 11.43607, 4.30442	8.09908, 19.62793, 3.42444	3	SBK1	48794
GL172663.1	1613198	1613521	1613406, 1613433, 1613373	3, 7, 2	3.56303, 7.67269, 3.92049	3.07152, 5.57878, 2.74794	1.69536, 5.28718, 1.69106	3	cluap1	6207
GL172663.1	1680358	1680986	1680668, 1680460, 1680585	10, 23, 6	11.55981, 25.34197, 9.42159	7.56832, 12.67689, 6.0586	8.72809, 22.17106, 6.30489	3	TRAP1	1342
GL172663.1	1934891	1935926	1935567, 1934923, 1934973	11, 22, 3	12.56148, 20.98477, 5.42437	8.03642, 10.39118, 3.6382	9.66564, 17.94692, 2.9425	3	glis2	2435
GL172663.1	2094411	2095174	2094830, 2094682, 2094869	7, 9, 4	8.7915, 9.86161, 6.87594	6.10575, 6.7171, 4.49691	6.16417, 7.33122, 4.08952	3	NA	4366
GL172663.1	2435249	2435879	2435414, 2435627, 2435310	3, 7, 4	3.65148, 6.48635, 5.53076	3.10951, 4.92744, 4.12773	1.69536, 4.20721, 2.95501	3	aqp8	10206
GL172663.1	2681700	2682635	2682135, 2682256, 2681968	13, 9, 5	13.32663, 7.97056, 7.47829	8.1968, 5.63305, 5.11061	10.38929, 5.56678, 4.57972	3	cacng3	0
GL172663.1	2777827	2778401	2777944, 2778154, 2778105	13, 15, 2	16.47503, 16.25318, 3.20526	9.90342, 9.5094, 2.58265	13.37806, 13.39153, 1.39649	3	caskin1	24928
GL172663.1	2787652	2788015	2787868, 2787891, 2787856	17, 32, 8	19.79232, 36.20086, 11.71781	11.10782, 15.81203, 7.42991	16.55835, 32.7819, 8.4026	3	caskin1	34753
GL172663.1	2803706	2804565	2804086, 2804085, 2804085	16, 14, 4	18.90038, 14.73, 6.09537	10.80909, 8.82665, 4.30442	15.69996, 11.9341, 3.42444	3	NA	46503
GL172663.1	2838768	2839518	2839099, 2839142, 2839251	30, 49, 7	36.81529, 54.7243, 9.21561	16.96486, 19.09937, 6.28203	33.13639, 51.01888, 6.11623	3	NA	11550
GL172663.1	2856375	2857366	2856963, 2856593, 2856549, 2856942	17, 21, 4, 4	18.882, 23.0363, 6.09537, 6.09537	10.58806, 11.93933, 4.30442, 4.30442	15.6835, 19.93274, 3.42444, 3.42444	3	NA	0
GL172663.1	2866353	2867117	2866906, 2867011, 2867041	4, 9, 4	4.48489, 10.35587, 7.29989	3.70366, 6.97347, 4.57991	2.43438, 7.78707, 4.42152	3	NA	0
GL172663.1	3122220	3122681	3122449, 3122404, 3122628	5, 6, 3	6.22835, 6.40438, 4.88407	4.66689, 4.88143, 3.51884	3.83376, 4.13091, 2.52517	3	MGC145244	1296
GL172663.1	3251530	3252545	3252160, 3252124, 3252033	6, 11, 3	6.89739, 11.13044, 4.25463	5.12474, 7.24084, 3.33642	4.44884, 8.52145, 1.99374	3	rab26	5260
GL172663.1	3290313	3290623	3290427, 3290566, 3290355	5, 6, 2	5.61275, 5.61219, 3.59985	4.39263, 4.45009, 2.68315	3.33778, 3.44597, 1.69106	3	pkd1	5522
GL172663.1	3890051	3890833	3890398, 3890549, 3890237, 3890612	16, 10, 3, 3	17.97276, 9.32421, 4.88407, 4.88407	10.28869, 6.31628, 3.51884, 3.51884	14.81108, 6.82449, 2.52517, 2.52517	3	mchr1.1	3177
GL172663.1	3984641	3985046	3984893, 3984887, 3984937	7, 5, 3	8.38769, 4.19406, 5.56207	5.92586, 3.62042, 3.66392	5.79138, 2.22649, 2.95501	3	cacna1h	0
GL172663.1	4067847	4068361	4067988, 4067869, 4067874	7, 12, 9	7.89615, 12.71194, 15.66389	5.69112, 8.00709, 8.89437	5.33671, 10.01789, 12.10312	3	cacna1h	0
GL172663.1	4105681	4106121	4105918, 4105775, 4105926	8, 12, 6	9.17141, 10.69254, 8.17931	6.36648, 6.80606, 5.6626	6.5005, 8.10579, 5.20332	3	cacna1h	6937
GL172663.1	4235787	4236658	4236263, 4236546, 4235964	6, 11, 4	6.71434, 12.35438, 6.87594	5.03674, 7.92594, 4.49691	4.28293, 9.67811, 4.08952	3	cacna1h	137043
GL172663.1	4286594	4287173	4286735, 4286735, 4286735	37, 64, 11	45.88939, 74.03625, 16.86571	19.44147, 22.6427, 9.90654	42.05251, 70.11175, 13.24219	3	NA	126352
GL172664.1	32898	33226	33074, 33072, 33041	4, 10, 3	4.903, 11.76124, 4.73721	3.88907, 7.67082, 3.48078	2.69465, 9.1137, 2.40621	3	map4	0
GL172664.1	191653	192116	191752, 191734, 191744	40, 34, 12	51.04916, 42.82456, 18.33752	21.14847, 18.90792, 10.62308	47.13649, 39.28878, 14.64402	3	NA	14918
GL172664.1	400311	400786	400474, 400473, 400567	8, 6, 3	8.51487, 5.1562, 5.04534	6.02732, 4.1813, 3.55775	5.90969, 3.05754, 2.65212	3	NA	110084
GL172664.1	466002	466844	466207, 466392, 466391	24, 46, 15	23.36445, 50.90641, 19.88882	11.15594, 18.30696, 11.44673	20.00984, 47.25138, 16.12527	3	csrnp1	57420
GL172664.1	478600	479127	478769, 478908, 478906	4, 12, 2	4.68043, 13.01212, 3.53504	3.79307, 8.17685, 2.66831	2.59903, 10.30359, 1.64745	3	csrnp1	45137
GL172664.1	622951	623345	623266, 623338, 623259	18, 32, 6	18.99042, 31.53142, 8.1027	10.39782, 13.06829, 5.63427	15.78709, 28.20677, 5.13411	3	wdr48	7815
GL172664.1	627856	628423	627905, 628189, 627935	15, 19, 10	14.4281, 15.52958, 13.79897	8.42593, 8.02732, 8.59584	11.43147, 12.70119, 10.34426	3	wdr48	12720
GL172664.1	670091	670324	670157, 670155, 670117	7, 15, 6	7.76862, 13.44186, 8.87911	5.62743, 7.8244, 5.89991	5.21781, 10.70787, 5.82886	3	scn5a	10858
GL172664.1	720622	721175	720905, 720880, 720921	19, 18, 11	22.5747, 21.02636, 16.86571	12.22203, 11.58244, 9.90654	19.2449, 17.98685, 13.24219	3	scn5a	0
GL172664.1	782042	782630	782519, 782316, 782338	7, 7, 7	7.359, 5.966, 10.08747	5.41531, 4.61599, 6.60436	4.86823, 3.7718, 6.90775	3	scn5a	0
GL172664.1	836469	837803	837309, 837317, 837328	56, 96, 14	57.22948, 98.93061, 15.85526	17.40409, 20.82841, 9.46827	53.23848, 94.79481, 12.28131	3	scn5a	0
GL172664.1	913348	914393	913944, 913849, 913656	16, 26, 4	16.85457, 27.95941, 6.2647	9.63901, 13.20367, 4.35098	13.74132, 24.7192, 3.56992	3	exog	14202
GL172664.1	930276	931139	930870, 930887, 930723	53, 82, 19	61.15172, 99.78564, 25.32238	20.84159, 27.3097, 13.69926	57.11368, 95.64384, 21.36722	3	exog	0
GL172664.1	1019406	1020734	1019750, 1019768, 1019789	46, 61, 10	56.71614, 68.50877, 12.95021	21.66532, 21.10211, 8.23584	52.73125, 64.64224, 9.54766	3	acvr2b	41888
GL172664.1	1029255	1029942	1029417, 1029565, 1029457	6, 9, 3	7.23217, 10.35587, 5.56207	5.27844, 6.97347, 3.66392	4.75537, 7.78707, 2.95501	3	acvr2b	51737
GL172664.1	1131772	1132345	1132250, 1132296, 1131842	6, 20, 4	7.37818, 23.69536, 6.2647	5.34253, 12.60736, 4.35098	4.88651, 20.57262, 3.56992	3	acvr2b	154254
GL172664.1	1141047	1141631	1141409, 1141540, 1141482	8, 11, 4	9.10005, 10.88327, 6.09537	6.33086, 7.09651, 4.30442	6.43334, 8.28734, 3.42444	3	NA	158931
GL172664.1	1216863	1217564	1217006, 1217218, 1217083	8, 8, 4	8.57534, 8.01436, 7.29989	6.0596, 5.75236, 4.57991	5.9639, 5.60947, 4.42152	3	NA	82998
GL172664.1	1298569	1299138	1298992, 1298838, 1298787	7, 17, 2	7.70673, 17.34311, 3.41488	5.59612, 9.68001, 2.63913	5.15966, 14.43864, 1.55995	3	NA	1424
GL172664.1	1407896	1408680	1408495, 1408446, 1408192	5, 18, 2	4.96152, 18.6116, 3.92049	4.06148, 10.17169, 2.74794	2.74755, 15.65891, 1.69106	3	XYLB	0
GL172664.1	1456096	1456496	1456248, 1456268, 1456238	13, 17, 7	15.25117, 21.09644, 11.00036	9.27698, 11.8231, 6.88706	12.21322, 18.05521, 7.73729	3	nub1	0
GL172664.1	1507784	1508278	1507791, 1507959, 1508075	14, 6, 2	17.23515, 6.2685, 3.30553	10.20868, 4.81089, 2.61059	14.10418, 4.04639, 1.47682	3	crygn	10800
GL172664.1	1535880	1536181	1535912, 1536046, 1535920	16, 34, 7	15.40278, 34.64948, 9.21561	8.76888, 14.09549, 6.28203	12.35614, 31.26015, 6.11623	3	rheb	10012
GL172664.1	1605520	1606476	1606160, 1605961, 1606186	9, 20, 4	9.32183, 23.80806, 6.44916	6.42326, 12.67146, 4.39856	6.64044, 20.68104, 3.72978	3	prkag1	0
GL172664.1	1622215	1622837	1622444, 1622430, 1622438	28, 46, 12	33.91926, 51.77513, 17.22459	16.00975, 18.80062, 10.2083	30.29958, 48.10798, 13.58212	3	prkag1	0
GL172664.1	1784951	1785290	1784977, 1784957, 1784961	10, 13, 5	12.6512, 15.19485, 8.75316	8.10033, 9.24693, 5.42662	9.75218, 12.37978, 5.71612	3	kmt2c	18938
GL172664.1	1990473	1992172	1991327, 1990787, 1991483	15, 11, 4	16.23783, 9.27376, 6.44916	9.50052, 6.12051, 4.39856	13.15255, 6.77566, 3.72978	3	xrcc2	600
GL172664.1	1994136	1994895	1994425, 1994370, 1994849	4, 11, 5	3.44136, 9.18984, 8.3366	3.14731, 6.06835, 5.33663	1.69536, 6.69718, 5.34135	3	xrcc2	4263
GL172664.1	2001351	2001596	2001539, 2001543, 2001556	12, 15, 7	11.09642, 11.67537, 9.89367	7.05289, 6.74104, 6.53728	8.29269, 9.0385, 6.7325	3	xrcc2	11478
GL172664.1	2002635	2003001	2002796, 2002795, 2002804	19, 29, 7	19.90718, 28.94212, 9.71061	10.66646, 12.68449, 6.47154	16.66978, 25.67764, 6.56723	3	xrcc2	12762
GL172664.1	2032175	2033124	2032445, 2032581, 2032440	12, 22, 5	13.02309, 20.78931, 7.66679	8.18299, 10.27384, 5.1653	10.10211, 17.75872, 4.74628	3	xrcc2	42302
GL172664.1	2081774	2082515	2082181, 2082198, 2082209	14, 9, 3	16.24752, 8.24361, 5.32121	9.68438, 5.79818, 3.61775	13.16195, 5.8244, 2.87919	3	xrcc2	91901
GL172664.1	2102012	2102521	2102228, 2102253, 2102234	3, 5, 3	3.08738, 5.03306, 5.22407	2.84556, 4.09988, 3.59752	1.40825, 2.98417, 2.79012	3	xrcc2	112139
GL172664.1	2169571	2169814	2169605, 2169628, 2169608	19, 28, 9	20.53677, 30.6375, 15.25487	11.0412, 14.0658, 8.79711	17.27453, 27.33278, 11.71467	3	xrcc2	179698
GL172664.1	2242344	2242920	2242611, 2242715, 2242893	5, 12, 4	6.22835, 14.68168, 6.65164	4.66689, 9.06552, 4.44719	3.83376, 11.88794, 3.90174	3	xrcc2	252471
GL172664.1	2363874	2364129	2363903, 2363940, 2363918	7, 9, 4	9.06889, 8.0594, 6.65164	6.22251, 5.68704, 4.44719	6.40511, 5.65211, 3.90174	3	xrcc2	374001
GL172664.1	2684495	2686140	2684696, 2685939, 2685202	9, 8, 4	10.39881, 7.64887, 5.0898	6.99514, 5.54337, 3.96497	7.64607, 5.28718, 2.69365	3	dpp6	320018
GL172664.1	2684560	2686140	2685946, 2685939, 2685202	5, 8, 4	5.26422, 7.64887, 5.0898	4.22057, 5.54337, 3.96497	3.02618, 5.28718, 2.69365	3	dpp6	320018
GL172664.1	2725265	2725492	2725405, 2725400, 2725375	5, 8, 2	5.61275, 7.36379, 3.81771	4.39263, 5.37596, 2.72865	3.33778, 5.02545, 1.69106	3	dpp6	280666
GL172664.1	2725976	2726350	2726007, 2726007, 2726017	8, 14, 3	9.63203, 14.95956, 5.42437	6.58895, 8.95993, 3.6382	6.93141, 12.15388, 2.9425	3	dpp6	279808
GL172664.1	2909597	2910102	2910052, 2909921, 2909989	12, 14, 4	13.64344, 13.21526, 7.29989	8.52447, 7.92306, 4.57991	10.69036, 10.49062, 4.42152	3	dpp6	96056
GL172664.1	2993005	2993241	2993033, 2993037, 2993035	17, 22, 6	20.39843, 24.96791, 8.87911	11.44492, 12.77411, 5.89991	17.14174, 21.80823, 5.82886	3	dpp6	12917
GL172664.1	3041761	3042618	3041833, 3041881, 3042092	8, 31, 2	10.55913, 38.29032, 3.92049	6.9964, 17.44608, 2.74794	7.79508, 34.83223, 1.69106	3	dpp6	0
GL172664.1	3164413	3164715	3164450, 3164566, 3164560	6, 15, 3	7.61988, 19.29797, 5.56207	5.4447, 11.15756, 3.66392	5.07985, 16.31915, 2.95501	3	dpp6	0
GL172664.1	3178152	3178646	3178413, 3178342, 3178435	6, 4, 2	6.77402, 4.04795, 3.66828	5.06573, 3.48674, 2.69814	4.33497, 2.0914, 1.69106	3	dpp6	0
GL172664.1	3291330	3291737	3291696, 3291681, 3291394	14, 23, 2	16.33939, 21.61715, 3.59985	9.73437, 10.44531, 2.68315	13.24829, 18.55907, 1.69106	3	paxip1	0
GL172664.1	3295234	3295870	3295335, 3295335, 3295670	10, 19, 2	10.88786, 16.04867, 3.53504	7.21301, 8.33751, 2.66831	8.09731, 13.19783, 1.64745	3	paxip1	2465
GL172664.1	3320271	3320710	3320609, 3320576, 3320602	10, 5, 4	12.25702, 3.99179, 6.65164	7.91487, 3.49599, 4.44719	9.37815, 2.0914, 3.90174	3	paxip1	27502
GL172664.1	3402873	3403353	3403247, 3403091, 3403092	13, 7, 4	17.74139, 7.67269, 6.87594	10.49393, 5.57878, 4.49691	14.58886, 5.28718, 4.08952	3	htr5a	32409
GL172664.1	3521770	3522482	3522179, 3522133, 3521936	10, 9, 7	13.19808, 10.35587, 10.29331	8.34475, 6.97347, 6.67284	10.2678, 7.78707, 7.09731	3	htr5a	83655
GL172664.1	3627562	3628594	3628464, 3627780, 3627666	10, 11, 4	10.88786, 11.00522, 7.29989	7.21301, 7.16795, 4.57991	8.09731, 8.40257, 4.42152	3	insig1	76111
GL172664.1	3712653	3713084	3713018, 3713018, 3713050	37, 57, 12	42.09586, 68.52523, 17.48223	17.20126, 23.04541, 10.30893	38.32209, 64.65849, 13.82882	3	insig1	0
GL172664.1	3754525	3754986	3754955, 3754959, 3754944	42, 32, 13	53.16329, 36.52744, 19.2122	21.47516, 16.00591, 11.10192	49.22392, 33.10209, 15.48111	3	insig1	39397
GL172664.1	3925019	3925537	3925412, 3925413, 3925412	36, 36, 12	48.12571, 45.63003, 19.16923	21.16998, 19.71907, 10.89987	44.25488, 42.05031, 15.44056	3	cnpy1	0
GL172664.1	3965543	3965816	3965757, 3965628, 3965619	4, 6, 6	4.903, 6.40438, 9.08414	3.88907, 4.88143, 5.96238	2.69465, 4.13091, 6.00685	3	cnpy1	18972
GL172664.1	4162875	4163184	4163139, 4163155, 4163156	71, 91, 15	95.29152, 116.65928, 22.75988	30.8164, 31.40287, 12.68791	90.93158, 112.41027, 18.88799	3	shh	87030
GL172664.1	4309411	4309924	4309572, 4309732, 4309636	23, 24, 6	26.9212, 24.98323, 9.54334	13.60801, 12.12569, 6.09137	23.46478, 21.82273, 6.41185	3	rnf32	7137
GL172665.1	388073	389143	388713, 388204, 388787	18, 15, 3	17.86201, 14.10793, 5.22407	9.72074, 8.23143, 3.59752	14.70397, 11.34414, 2.79012	3	ca10	0
GL172665.1	1033534	1034484	1033945, 1033927, 1034254	24, 21, 14	25.09862, 21.91401, 18.69402	12.19487, 11.26937, 10.92563	21.69184, 18.84596, 14.98233	3	rbfox3	233684
GL172665.1	1526413	1527536	1526786, 1526679, 1527325, 1526525	10, 7, 8, 2	9.90136, 5.85789, 7.27382, 3.66828	6.65739, 4.54963, 5.32238, 2.69814	7.18396, 3.67336, 4.94278, 1.69106	3	ezh1	0
GL172665.1	2193331	2194567	2193729, 2193851, 2194070	13, 11, 10	15.6307, 11.25908, 15.25101	9.4768, 7.31523, 9.12784	12.57368, 8.64337, 11.71209	3	becn1	0
GL172665.1	2614119	2615481	2614586, 2614979, 2614988	13, 30, 6	12.48336, 27.40666, 8.59643	7.69505, 11.43667, 5.80862	9.59285, 24.17989, 5.58146	3	NA	52663
GL172665.1	2628954	2630586	2629473, 2629250, 2629224	16, 19, 4	20.70371, 20.73796, 7.29989	11.76086, 11.16015, 4.57991	17.4353, 17.7091, 4.42152	3	NA	67498
GL172665.1	2731651	2733491	2732690, 2732431, 2732403	44, 57, 12	43.78826, 54.83816, 14.99046	15.21865, 15.83499, 9.21848	39.98613, 51.13162, 11.46306	3	tmc6	57532
GL172665.1	2755928	2758235	2757497, 2757557, 2756290, 2757515	21, 23, 3, 9	21.3008, 21.2398, 3.65418, 11.93038	10.90068, 10.22042, 3.11065, 7.70217	18.01183, 18.19356, 1.69106, 8.60146	3	tmc6	32788
GL172665.1	2770373	2771120	2770779, 2770890, 2770728	24, 24, 6	18.71744, 15.51407, 6.48076	8.45481, 6.74781, 4.92043	15.52422, 12.6859, 3.75732	3	tmc6	19903
GL172665.1	2771971	2773862	2773328, 2773045, 2773278	13, 19, 6	7.0822, 9.73421, 6.23778	4.40302, 4.82732, 4.79474	4.61862, 7.21066, 3.55834	3	tmc6	17161
GL172665.1	2777555	2779218	2777902, 2777763, 2778500	8, 15, 9	5.06901, 10.19579, 11.51227	3.93238, 5.84825, 7.52213	2.84776, 7.64666, 8.21338	3	tmc6	11805
GL172665.1	2777555	2779218	2778509, 2777763, 2778500	14, 15, 9	11.91103, 10.19579, 11.51227	7.12343, 5.84825, 7.52213	9.05773, 7.64666, 8.21338	3	tmc6	11805
GL172665.1	3142903	3143344	3143233, 3143197, 3143244	9, 19, 6	7.20384, 16.24664, 7.14867	5.15816, 8.45633, 5.24099	4.72893, 13.3852, 4.32008	3	NA	0
GL172665.1	3291489	3292362	3291900, 3291969, 3291787	7, 13, 3	6.26319, 11.00554, 4.25463	4.79556, 6.79038, 3.33642	3.86638, 8.40257, 1.99374	3	dhx8	16713
GL172666.1	126413	126965	126719, 126705, 126564	7, 13, 2	8.70659, 14.06452, 3.81771	6.06891, 8.62302, 2.72865	6.08477, 11.30259, 1.69106	3	NA	38898
GL172666.1	452990	454490	453904, 453150, 453147	13, 28, 12	12.76985, 28.20906, 15.60594	7.86704, 12.62142, 9.51194	9.86179, 24.96263, 12.04844	3	LRRTM4	130738
GL172666.1	582903	583782	583261, 583489, 583230	14, 27, 4	18.03524, 29.7727, 5.93893	10.61081, 13.92218, 4.25884	14.87018, 26.48789, 3.2878	3	LRRTM4	260651
GL172666.1	638082	638555	638376, 638235, 638249	4, 9, 2	4.39407, 10.35587, 3.20526	3.66053, 6.97347, 2.58265	2.35559, 7.78707, 1.39649	3	prom2	259324
GL172666.1	649486	650070	649729, 649816, 649844	5, 18, 2	6.08705, 20.22828, 3.92049	4.60729, 11.12526, 2.74794	3.75764, 17.21621, 1.69106	3	prom2	247809
GL172666.1	714608	715036	714849, 714949, 715001	13, 25, 7	14.72562, 26.20208, 11.13423	8.99257, 12.50847, 6.92411	11.71389, 23.00709, 7.86285	3	prom2	182843
GL172666.1	1229961	1230263	1230097, 1230164, 1230031	3, 5, 2	3.11905, 4.904, 3.92049	2.86176, 4.03026, 2.74794	1.43254, 2.86823, 1.69106	3	slk	765
GL172666.1	1441966	1442845	1442604, 1442047, 1442525	7, 5, 3	9.06041, 4.25555, 5.53434	6.21903, 3.65761, 3.65888	6.40511, 2.28342, 2.95501	3	sema4c	44871
GL172666.1	1501857	1502816	1502484, 1502095, 1502031	9, 17, 4	9.09299, 19.35718, 6.2647	6.29461, 10.86126, 4.35098	6.42738, 16.37515, 3.56992	3	cox5b.1	31873
GL172666.1	1773202	1774600	1774403, 1774399, 1773578, 1773866	9, 18, 4, 3	9.09299, 16.90522, 4.81324, 3.61896	6.29461, 9.1408, 3.85109, 3.09569	6.42738, 14.01785, 2.47797, 1.69106	3	tmem150a	0
GL172666.1	1905109	1905789	1905373, 1905373, 1905346	19, 22, 6	24.32894, 24.66786, 9.54334	13.18334, 12.59724, 6.09137	20.94437, 21.51557, 6.41185	3	psd4	28921
GL172666.1	1997813	1998063	1997842, 1997848, 1997951	13, 22, 2	15.43777, 23.91204, 3.11273	9.37582, 12.14869, 2.5553	12.38895, 20.78252, 1.31973	3	nt5dc4	0
GL172666.1	2216915	2217270	2217054, 2217232, 2217055	3, 10, 2	3.05637, 11.37654, 3.92049	2.82955, 7.47341, 2.74794	1.37955, 8.75533, 1.69106	3	nudcd3	4478
GL172666.1	2252028	2252927	2252346, 2252151, 2252432	21, 32, 10	23.03012, 35.16631, 12.46169	11.93566, 15.19838, 8.01213	19.68557, 31.76707, 9.09333	3	pgam2	0
GL172666.1	2674723	2675261	2674811, 2675189, 2674918	6, 10, 3	7.61249, 9.69681, 4.73721	5.44165, 6.53771, 3.48078	5.07985, 7.17632, 2.40621	3	dbnl	0
GL172666.1	3282668	3283527	3283228, 3283322, 3283349	3, 15, 3	3.65562, 17.93761, 4.809	3.11126, 10.45158, 3.49971	1.69536, 15.00936, 2.47511	3	slc25a37	0
GL172666.1	3348995	3349233	3349196, 3349202, 3349206	12, 9, 7	16.38749, 10.35587, 12.94099	9.86197, 6.97347, 7.32785	13.29487, 7.78707, 9.54082	3	nkx2-6	9505
GL172666.1	3483713	3484013	3483892, 3483719, 3483783	4, 11, 10	4.10644, 9.58049, 15.11087	3.51714, 6.31036, 9.081	2.10688, 7.06655, 11.57651	3	NA	0
GL172666.1	3506109	3506934	3506537, 3506730, 3506359	35, 48, 14	35.90966, 42.14224, 16.12844	14.42588, 12.93159, 9.61922	32.24809, 38.61762, 12.54185	3	adam28	0
GL172666.1	3556659	3557331	3557228, 3557235, 3557287	22, 18, 6	28.21755, 20.81896, 10.40377	14.62406, 11.46466, 6.29567	24.72932, 17.7876, 7.19706	3	adam7	0
GL172666.1	3684411	3684862	3684781, 3684685, 3684578	10, 15, 6	9.68645, 13.23497, 7.88446	6.53161, 7.69752, 5.55096	6.98349, 10.50985, 4.93894	3	DOCK5	0
GL172666.1	3695017	3695516	3695175, 3695333, 3695114	8, 8, 3	8.33946, 7.18617, 4.60246	5.9325, 5.26986, 3.44353	5.74821, 4.85956, 2.29516	3	DOCK5	0
GL172667.1	550037	550706	550157, 550230, 550624	7, 7, 4	9.06889, 7.67269, 7.29989	6.22251, 5.57878, 4.57991	6.40511, 5.28718, 4.42152	3	gpc4	100172
GL172667.1	3939369	3939804	3939619, 3939635, 3939571	8, 7, 5	9.31851, 6.76075, 8.3366	6.43895, 5.08582, 5.33663	6.63885, 4.46488, 5.34135	3	NA	0
GL172668.1	35368	35730	35510, 35457, 35461	5, 8, 3	5.55965, 7.85297, 5.04534	4.3672, 5.66089, 3.55775	3.29268, 5.45655, 2.65212	3	NA	114268
GL172668.1	179948	180491	179966, 180444, 180001	8, 9, 3	9.63203, 7.71601, 4.88407	6.58895, 5.47706, 3.51884	6.93141, 5.32841, 2.52517	3	STK32C	0
GL172668.1	786243	786709	786608, 786613, 786309	13, 13, 2	18.33703, 15.59359, 3.92049	10.75033, 9.45748, 2.74794	15.16034, 12.76258, 1.69106	3	tcerg1l	0
GL172668.1	918028	918562	918141, 918378, 918077	9, 6, 3	11.07012, 5.69659, 5.56207	7.32105, 4.49828, 3.66392	8.26696, 3.52364, 2.95501	3	NA	19329
GL172668.1	968444	968896	968491, 968519, 968459	20, 33, 10	22.12456, 32.80235, 13.21586	11.69599, 13.41952, 8.35244	18.80884, 29.4503, 9.7967	3	NA	0
GL172668.1	1034049	1034296	1034235, 1034216, 1034263	11, 6, 8	13.85075, 6.40438, 13.75789	8.68411, 4.88143, 8.00494	10.88294, 4.13091, 10.30403	3	NA	63002
GL172668.1	1159137	1159592	1159456, 1159456, 1159451	36, 59, 14	47.95902, 74.39346, 21.28484	21.07407, 25.36898, 12.01334	44.09071, 70.4649, 17.46503	3	glrx3	52380
GL172668.1	1189524	1190041	1189962, 1189981, 1189988	19, 26, 4	25.00775, 30.62705, 7.29989	13.53828, 14.78806, 4.57991	21.6038, 27.32251, 4.42152	3	glrx3	21931
GL172668.1	1268522	1269286	1268902, 1268981, 1268880	17, 42, 11	19.98884, 48.23169, 15.78437	11.21796, 18.57825, 9.51593	16.74786, 44.61331, 12.21424	3	glrx3	36065
GL172668.1	1287064	1287690	1287356, 1287327, 1287327	21, 28, 10	22.85813, 27.45202, 14.3493	11.83352, 12.17492, 8.80978	19.51911, 24.22415, 10.86041	3	ebf3	23874
GL172668.1	1288521	1288739	1288576, 1288600, 1288590	18, 18, 5	18.76558, 15.32064, 6.57654	10.26377, 8.17922, 4.80533	15.57144, 12.49967, 3.84567	3	ebf3	22825
GL172668.1	1414668	1415090	1414751, 1414949, 1414821	15, 11, 2	17.61632, 11.8118, 3.92049	10.27722, 7.62873, 2.74794	14.46939, 9.16034, 1.69106	3	ebf3	0
GL172668.1	1652500	1653019	1652855, 1652617, 1652883	10, 11, 3	13.56104, 11.00522, 5.42437	8.4986, 7.16795, 3.6382	10.61194, 8.40257, 2.9425	3	mgmt	0
GL172668.1	1742849	1743043	1742958, 1742992, 1742959	29, 45, 13	35.36377, 54.39175, 17.28995	16.48939, 20.78236, 10.29043	31.71338, 50.69042, 13.64393	3	mgmt	0
GL172668.1	1784811	1785471	1785111, 1784915, 1784964	9, 20, 5	11.8748, 21.61878, 7.66679	7.67881, 11.39663, 5.1653	9.02353, 18.5601, 4.74628	3	mgmt	0
GL172668.1	1929550	1930132	1929628, 1929634, 1929888	13, 11, 2	14.89543, 10.53543, 3.1581	9.08542, 6.89049, 2.5689	11.87463, 7.95618, 1.36326	3	mgmt	88226
GL172668.1	2324703	2325636	2325356, 2325496, 2324854, 2325598	12, 14, 2, 4	14.73798, 15.28002, 3.30553, 6.2647	9.09369, 9.14403, 2.61059, 4.35098	11.72408, 12.46109, 1.47682, 3.56992	3	mki67	451898
GL172668.1	2573510	2573812	2573705, 2573789, 2573746	3, 8, 2	3.65562, 8.88466, 3.92049	3.11126, 6.22147, 2.74794	1.69536, 6.42441, 1.69106	3	mki67	203722
GL172668.1	2817064	2818051	2817285, 2817590, 2817268	13, 15, 8	15.43777, 14.85421, 13.05497	9.37582, 8.68315, 7.83176	12.38895, 12.05294, 9.64658	3	ptpre	0
GL172668.1	3316919	3317840	3317138, 3317419, 3317520	7, 9, 4	7.96189, 7.43951, 6.44916	5.72351, 5.30565, 4.39856	5.39561, 5.09575, 3.72978	3	dock1	24699
GL172668.1	3338161	3338445	3338413, 3338407, 3338417	17, 33, 10	19.2326, 41.64474, 16.37266	10.79001, 18.62201, 9.46971	16.01971, 38.12857, 12.77272	3	dock1	45941
GL172668.1	3555558	3555945	3555604, 3555588, 3555614	5, 6, 5	5.31092, 5.53042, 7.06168	4.24432, 4.40292, 4.97882	3.06723, 3.37013, 4.26141	3	adam12	33518
GL172668.1	3634623	3635087	3635056, 3635059, 3635061	22, 44, 18	29.99902, 57.271, 27.53482	15.56903, 22.95191, 14.7756	26.46701, 53.53108, 23.51269	3	adam12	0
GL172668.1	3681313	3681570	3681463, 3681543, 3681483	4, 11, 2	4.68043, 11.96065, 3.92049	3.79307, 7.71134, 2.74794	2.59903, 9.3028, 1.69106	3	adam12	0
GL172668.1	4060536	4061235	4060826, 4060956, 4060678	6, 11, 2	7.02651, 12.78324, 3.66828	5.18513, 8.15282, 2.69814	4.56654, 10.08609, 1.69106	3	uros	0
GL172668.1	4094169	4095348	4094924, 4094425, 4094979	6, 9, 3	6.77402, 10.35587, 5.04534	5.06573, 6.97347, 3.55775	4.33497, 7.78707, 2.65212	3	uros	10042
GL172669.1	2556292	2557058	2556545, 2556588, 2556831	21, 26, 9	14.70169, 16.23427, 8.33506	7.02448, 6.66602, 5.85293	11.69244, 13.37309, 5.34135	3	NA	43473
GL172669.1	2610901	2612056	2611463, 2611211, 2611107	17, 49, 6	8.12661, 29.67701, 3.5877	4.33722, 7.64969, 3.1735	5.55022, 26.3951, 1.69106	3	NA	9094
GL172669.1	2622213	2622897	2622294, 2622315, 2622579	13, 18, 5	7.71322, 7.46746, 4.14434	4.77322, 3.88306, 3.59012	5.1655, 5.12137, 1.90013	3	NA	20406
GL172669.1	2627691	2628604	2628088, 2628220, 2628386	23, 28, 6	16.7187, 14.99548, 5.01774	7.62434, 5.72944, 4.09705	13.61137, 12.18872, 2.65137	3	NA	25884
GL172669.1	2644556	2645409	2644834, 2645139, 2644877	13, 20, 4	7.75708, 9.53447, 3.27754	4.79925, 4.57547, 3.04845	5.20832, 7.02232, 1.4662	3	NA	42749
GL172669.1	2657180	2657834	2657551, 2657563, 2657684	22, 52, 12	18.81684, 50.18163, 12.67586	9.1005, 15.42824, 7.9865	15.62082, 46.53599, 9.29507	3	NA	55373
GL172669.1	2959973	2960205	2960095, 2960100, 2960117	16, 12, 9	19.10185, 14.62934, 11.75799	10.91955, 9.03922, 7.62913	15.89422, 11.84257, 8.43881	3	jarid2	7046
GL172669.1	3164424	3166232	3165752, 3165678, 3166081	14, 21, 4	13.01518, 18.86846, 5.29818	7.80127, 9.43644, 4.04471	10.09566, 15.90626, 2.85876	3	mylip	26220
GL172669.1	3786833	3787836	3787265, 3787364, 3787226, 3787568	16, 29, 3, 3	17.47093, 29.57365, 4.47802, 4.47802	9.99983, 13.05664, 3.40707, 3.40707	14.32944, 26.29321, 2.18865, 2.18865	3	STMND1	75483
GL172670.1	440245	440696	440389, 440389, 440402	27, 32, 8	34.11432, 38.67281, 12.19733	16.47031, 17.27693, 7.5856	30.49019, 35.20814, 8.84738	3	NA	1752
GL172670.1	702443	703188	702500, 702498, 702505	81, 116, 42	99.32639, 145.5789, 57.67863	27.58335, 32.69518, 24.11492	94.93704, 141.17152, 53.02901	3	atp6v1b2	0
GL172670.1	818516	818813	818762, 818551, 818605	5, 5, 2	6.22835, 5.19328, 3.92049	4.66689, 4.18408, 2.74794	3.83376, 3.05754, 1.69106	3	gfra2	7490
GL172670.1	1366471	1367355	1367132, 1366960, 1366718	5, 15, 6	4.96152, 13.54798, 8.87911	4.06148, 7.88942, 5.89991	2.74755, 10.80888, 5.82886	3	bin3	16545
GL172670.1	1392246	1392842	1392272, 1392284, 1392537	15, 28, 4	17.81125, 29.01933, 6.76078	10.38333, 13.10192, 4.47191	14.655, 25.75213, 4.00225	3	EGR3	8302
GL172670.1	1895824	1897057	1895954, 1896257, 1896200, 1896975	14, 5, 2, 3	15.47792, 5.19328, 3.81771, 5.42437	9.25652, 4.18408, 2.72865, 3.6382	12.42747, 3.05754, 1.69106, 2.9425	3	plat	0
GL172670.1	1919681	1920559	1919925, 1919855, 1919960	5, 8, 2	5.12956, 8.9916, 3.30553	4.15089, 6.27613, 2.61059	2.90188, 6.50856, 1.47682	3	ikbkb	15268
GL172670.1	1996286	1996680	1996539, 1996404, 1996609	4, 9, 4	4.73255, 9.32695, 6.44916	3.8161, 6.42612, 4.39856	2.64637, 6.82581, 3.72978	3	polb	20325
GL172670.1	2006670	2006962	2006852, 2006845, 2006828	28, 53, 7	34.92126, 61.98829, 10.08747	16.59269, 21.31335, 6.60436	31.28003, 58.19076, 6.90775	3	NA	14856
GL172670.1	2256282	2257390	2256982, 2256902, 2256901	8, 10, 3	8.17239, 11.06032, 5.53434	5.84062, 7.30611, 3.65888	5.59248, 8.45494, 2.95501	3	fgfr1	0
GL172670.1	2348245	2348724	2348373, 2348393, 2348372	10, 17, 5	11.64121, 18.4488, 7.30312	7.60997, 10.33573, 5.05706	8.80499, 15.50148, 4.42152	3	letm2	24446
GL172670.1	2366690	2367018	2366882, 2366850, 2366863	13, 14, 5	15.83039, 13.33251, 8.60653	9.57997, 7.99422, 5.39629	12.76281, 10.60227, 5.58162	3	letm2	6152
GL172670.1	2469343	2469711	2469624, 2469566, 2469525	6, 8, 4	7.61988, 6.41676, 6.87594	5.4447, 4.79653, 4.49691	5.07985, 4.14239, 4.08952	3	NSD3	0
GL172670.1	2816113	2816593	2816189, 2816328, 2816359	8, 18, 7	10.5687, 21.91637, 12.2588	7.00033, 12.07882, 7.19505	7.7959, 18.84804, 8.90533	3	NA	3022
GL172670.1	2929964	2930581	2929967, 2930372, 2930289	8, 5, 2	8.17239, 5.19328, 3.25436	5.84062, 4.18408, 2.59654	5.59248, 3.05754, 1.44351	3	NA	5049
GL172670.1	3185961	3186166	3185981, 3185997, 3185998	4, 15, 5	4.18427, 17.04068, 8.90882	3.55695, 9.95825, 5.4573	2.1759, 14.14788, 5.85025	3	plekha2	0
GL172670.1	3198096	3198515	3198466, 3198315, 3198423	23, 15, 3	27.80163, 16.67874, 5.56207	14.11741, 9.75364, 3.66392	24.32301, 13.79966, 2.95501	3	plekha2	7356
GL172670.1	3276675	3277156	3276862, 3277005, 3276762	3, 12, 3	3.65562, 13.67019, 4.88407	3.11126, 8.53891, 3.51884	1.69536, 10.92568, 2.52517	3	NA	0
GL172670.1	3429532	3429927	3429772, 3429863, 3429604	5, 6, 3	5.21845, 5.1562, 5.56207	4.19709, 4.1813, 3.66392	2.98284, 3.05754, 2.95501	3	grk5	0
GL172670.1	3505372	3506356	3505631, 3505465, 3506182, 3505972	9, 8, 5, 2	10.72052, 6.15321, 3.25793, 3.20526	7.15439, 4.63018, 3.0213, 2.58265	7.93857, 3.94494, 1.51985, 1.39649	3	NA	3855
GL172670.1	3535496	3536285	3536246, 3536213, 3535752	6, 7, 5	5.18075, 5.966, 6.70559	4.19612, 4.61599, 4.85366	2.95026, 3.7718, 3.94956	3	XB-GENE-949899	2737
GL172670.1	3897505	3897871	3897760, 3897651, 3897662	3, 7, 6	3.65562, 7.5164, 8.87911	3.11126, 5.49817, 5.89991	1.69536, 5.16529, 5.82886	3	galnt15	0
GL172670.1	4021845	4022626	4022394, 4022417, 4022326	9, 19, 3	10.32225, 20.13844, 5.22407	6.95644, 10.80452, 3.59752	7.57736, 17.13055, 2.79012	3	RFTN1	0
GL172670.1	4111006	4111658	4111142, 4111369, 4111302	19, 18, 5	23.46356, 19.85829, 7.47829	12.71657, 10.90993, 5.11061	20.10504, 16.85931, 4.57972	3	RFTN1	0
GL172671.1	474015	475107	474539, 474633, 474213	14, 28, 4	16.06784, 28.68839, 6.65164	9.58592, 12.9054, 4.44719	12.9907, 25.43005, 3.90174	3	maoa	47838
GL172671.1	767422	767870	767743, 767766, 767651	10, 6, 4	12.35236, 6.40438, 7.29989	7.96044, 4.88143, 4.57991	9.46788, 4.13091, 4.42152	3	cask	0
GL172671.1	1246398	1246700	1246570, 1246570, 1246518	20, 26, 7	24.54844, 29.11062, 11.57118	13.08762, 13.89055, 7.03769	21.15684, 25.84182, 8.26685	3	atp6ap2	35877
GL172671.1	2066738	2067355	2066874, 2067074, 2066856	12, 20, 4	15.15969, 23.58413, 7.12722	9.3007, 12.5439, 4.54775	12.12689, 20.46468, 4.30817	3	NA	23136
GL172672.1	689957	690496	690277, 690142, 690159	11, 9, 5	15.31182, 10.35587, 8.3366	9.32854, 6.97347, 5.33663	12.27188, 7.78707, 5.34135	3	ANO6	19261
GL172672.1	3055125	3055654	3055424, 3055381, 3055331	5, 12, 3	6.08705, 14.68168, 5.04534	4.60729, 9.06552, 3.55775	3.75764, 11.88794, 2.65212	3	dock4	1091
GL172672.1	3157053	3157938	3157453, 3157371, 3157221, 3157836	28, 41, 7, 7	25.76564, 34.85152, 6.6292, 6.6292	11.1927, 11.68172, 5.01043, 5.01043	22.34025, 31.45799, 3.89743, 3.89743	3	dock4	16517
GL172672.1	3167570	3168999	3167894, 3168805, 3167653, 3168748	21, 34, 12, 8	15.55503, 23.27973, 12.02475, 7.11933	7.50077, 8.14946, 7.60881, 5.22959	12.50173, 20.16935, 8.68775, 4.30817	3	dock4	27034
GL172673.1	22593	23049	22801, 22814, 22824	13, 28, 8	15.83039, 34.34562, 11.71781	9.57997, 16.25866, 7.42991	12.76281, 30.96243, 8.4026	3	pak6	0
GL172673.1	105083	105698	105307, 105312, 105178	6, 21, 5	5.69308, 22.24437, 8.3366	4.49628, 11.46736, 5.33663	3.41293, 19.16612, 5.34135	3	bub1b	4942
GL172673.1	658983	659947	659116, 659076, 659098	20, 42, 9	25.2787, 48.00095, 13.92749	13.48885, 18.44396, 8.42844	21.86641, 44.38615, 10.46294	3	npas3	0
GL172673.1	707267	708378	707683, 707724, 707850	7, 10, 5	8.38769, 11.06032, 8.60653	5.92586, 7.30611, 5.39629	5.79138, 8.45494, 5.58162	3	npas3	0
GL172673.1	1217924	1219187	1219011, 1218567, 1218317	12, 13, 4	12.33945, 10.74309, 6.76078	7.79279, 6.62785, 4.47191	9.45672, 8.1545, 4.00225	3	NA	21395
GL172673.1	2019371	2019752	2019436, 2019539, 2019574	7, 5, 3	8.23936, 5.19328, 4.47802	5.85684, 4.18408, 3.40707	5.65381, 3.05754, 2.18865	3	foxg1	158073
GL172673.1	2415701	2416269	2415754, 2415875, 2415912	4, 6, 4	4.89779, 6.11367, 6.87594	3.88689, 4.72874, 4.49691	2.69465, 3.90716, 4.08952	3	stxbp6	4243
GL172673.1	2512985	2513779	2513489, 2513526, 2513417	12, 13, 6	12.60212, 13.05869, 8.87911	7.94432, 8.0389, 5.89991	9.7044, 10.34791, 5.82886	3	gjd2	13685
GL172673.1	2578839	2579830	2579024, 2579024, 2579659	20, 11, 3	25.80216, 12.03685, 5.42437	13.7703, 7.75333, 3.6382	22.37628, 9.37544, 2.9425	3	aqr	16953
GL172673.1	2588600	2588972	2588845, 2588876, 2588891	11, 11, 13	12.24838, 12.60709, 17.71437	7.86874, 8.06052, 10.48197	9.36967, 9.91817, 14.04995	3	aqr	7811
GL172673.1	3285663	3286316	3285807, 3285914, 3286001	11, 20, 8	10.87541, 21.97713, 12.46215	7.09189, 11.60898, 7.66591	8.08657, 18.90726, 9.09333	3	meis2	153497
GL172673.1	3302467	3303072	3302525, 3302524, 3302554	28, 37, 18	35.18545, 45.36992, 26.53854	16.74512, 19.1349, 14.35917	31.53768, 41.79411, 22.54724	3	spred1	139757
GL172674.1	60671	61000	60975, 60959, 60965	10, 12, 4	13.70053, 14.68168, 7.29989	8.55596, 9.06552, 4.57991	10.7403, 11.88794, 4.42152	3	NA	9433
GL172674.1	363708	364388	364198, 364183, 364185	14, 23, 4	16.5274, 26.99135, 5.93893	9.83593, 13.64889, 4.25884	13.42844, 23.77551, 3.2878	3	vstm2l	3247
GL172674.1	599808	600166	600132, 600139, 600133	9, 13, 5	11.25691, 14.5582, 7.87074	7.40733, 8.90018, 5.22117	8.44334, 11.7741, 4.92916	3	tgif2	0
GL172674.1	620333	620670	620562, 620427, 620539	5, 6, 3	5.83803, 6.40438, 5.53434	4.4974, 4.88143, 3.65888	3.53877, 4.13091, 2.95501	3	dlgap4	0
GL172674.1	746714	747144	746838, 746878, 746955	7, 17, 2	7.04618, 19.55331, 3.53504	5.24583, 10.97284, 2.66831	4.58397, 16.56545, 1.64745	3	epb41l1	0
GL172674.1	1008823	1009186	1008968, 1008994, 1008923	7, 6, 4	9.06889, 6.40438, 7.29989	6.22251, 4.88143, 4.57991	6.40511, 4.13091, 4.42152	3	ptprt	8271
GL172674.1	1049307	1050198	1049917, 1049798, 1050130	12, 9, 4	14.34734, 9.65253, 7.29989	8.89569, 6.60495, 4.57991	11.35445, 7.13315, 4.42152	3	ptprt	48755
GL172674.1	1331849	1332377	1332137, 1332130, 1332134	29, 43, 16	34.76287, 48.60515, 21.52021	16.13662, 18.34251, 12.16215	31.12476, 44.98133, 17.69296	3	dhx35	3284
GL172674.1	1784099	1784552	1784404, 1784440, 1784255	5, 8, 2	5.31092, 7.95973, 3.81771	4.24432, 5.72154, 2.72865	3.06723, 5.55729, 1.69106	3	MAFB	54450
GL172674.1	1960017	1960516	1960441, 1960202, 1960258	9, 9, 7	9.26335, 8.80158, 8.59054	6.39061, 6.1275, 6.0177	6.58776, 6.34743, 5.5764	3	ggt7	880
GL172674.1	2053343	2053973	2053557, 2053614, 2053823	6, 9, 2	6.77402, 9.08466, 3.92049	5.06573, 6.28988, 2.74794	4.33497, 6.5961, 1.69106	3	pigu	7921
GL172674.1	2180863	2181174	2181006, 2181132, 2181070	7, 13, 4	7.83174, 14.38877, 7.29989	5.6591, 8.80583, 4.57991	5.27596, 11.61253, 4.42152	3	ahcy	31523
GL172674.1	2328852	2329781	2329324, 2329532, 2329741	12, 20, 3	11.19757, 17.75835, 4.88407	7.1143, 9.0731, 3.51884	8.38758, 14.83646, 2.52517	3	U5	4931
GL172674.1	2334245	2335297	2334849, 2334722, 2334741	17, 21, 6	17.92189, 19.39739, 8.59643	10.02514, 9.75373, 5.80862	14.76189, 16.41502, 5.58146	3	U5	0
GL172674.1	2505614	2506278	2505833, 2506091, 2505645	3, 9, 4	3.65148, 9.32695, 5.93893	3.10951, 6.42612, 4.25884	1.69536, 6.82581, 3.2878	3	NA	17507
GL172674.1	2545171	2545989	2545559, 2545778, 2545774	7, 10, 2	7.89615, 10.62506, 3.74074	5.69112, 7.06873, 2.71331	5.33671, 8.04181, 1.69106	3	chmp4b	7711
GL172674.1	2620451	2620912	2620539, 2620678, 2620676	4, 9, 2	4.903, 9.14384, 3.53504	3.88907, 6.3234, 2.66831	2.69465, 6.65256, 1.64745	3	NECAB3	4123
GL172674.1	2628787	2629288	2628877, 2629047, 2628993	11, 15, 3	10.93249, 13.38948, 5.04534	7.12539, 7.79229, 3.55775	8.13775, 10.65751, 2.65212	3	NECAB3	0
GL172674.1	2639448	2640362	2639583, 2639644, 2639614	10, 6, 4	12.07222, 5.1562, 6.87594	7.82529, 4.1813, 4.49691	9.21068, 3.05754, 4.08952	3	NECAB3	0
GL172674.1	2671426	2671935	2671710, 2671709, 2671611	8, 8, 3	8.06527, 7.64887, 4.47802	5.78094, 5.54337, 3.40707	5.49383, 5.28718, 2.18865	3	NECAB3	12168
GL172674.1	2705125	2705497	2705381, 2705422, 2705267	5, 13, 4	6.02231, 13.61094, 5.29818	4.57931, 8.3626, 4.04471	3.70439, 10.86915, 2.85876	3	cbfa2t2	0
GL172674.1	2712016	2712412	2712283, 2712378, 2712218	10, 6, 2	11.02855, 6.37687, 3.53504	7.28906, 4.86727, 2.66831	8.22906, 4.13091, 1.64745	3	cbfa2t2	0
GL172674.1	2781686	2782220	2782017, 2782015, 2782017	36, 68, 23	45.94182, 83.75599, 35.31205	19.90183, 25.93965, 17.96909	42.10376, 79.74297, 31.09378	3	tigd3	299
GL172674.1	2787321	2787718	2787547, 2787397, 2787379	11, 18, 9	12.40239, 18.2378, 14.22222	7.9517, 9.94732, 8.51768	9.51567, 15.2988, 10.74075	3	tigd3	5934
GL172674.1	2818936	2819600	2819132, 2819142, 2819139	5, 10, 7	5.40724, 10.76537, 9.71061	4.29263, 7.14612, 6.47154	3.15317, 8.17415, 6.56723	3	tox2	0
GL172674.1	2831847	2832214	2832151, 2832149, 2832184	7, 7, 7	6.3804, 5.5878, 9.53718	4.86516, 4.38165, 6.40711	3.97562, 3.42464, 6.41185	3	tox2	0
GL172674.1	2841781	2842354	2842301, 2842250, 2842328	21, 18, 6	25.40375, 17.47561, 9.54334	13.31478, 9.48694, 6.09137	21.98842, 14.56634, 6.41185	3	tox2	0
GL172674.1	2896098	2896413	2896411, 2896225, 2896376	7, 25, 8	7.359, 23.99818, 11.49924	5.41531, 11.19261, 7.35444	4.86823, 20.86653, 8.20118	3	tox2	32791
GL172674.1	2916065	2916813	2916382, 2916582, 2916291	20, 15, 7	20.67429, 14.65912, 9.21561	10.83214, 8.56563, 6.28203	17.40823, 11.87015, 6.11623	3	tox2	52758
GL172674.1	2925705	2926130	2925748, 2925762, 2925763	12, 16, 3	13.64344, 19.33103, 5.56207	8.52447, 11.04401, 3.66392	10.69036, 16.35077, 2.95501	3	tox2	62398
GL172674.1	3004280	3004783	3004311, 3004296, 3004307	60, 71, 34	75.98417, 89.59528, 50.8448	25.75755, 27.5919, 23.37659	71.78506, 85.53158, 46.31105	3	ralgapb	48150
GL172674.1	3179208	3179423	3179339, 3179303, 3179310	10, 14, 7	12.35236, 16.97918, 10.74767	7.96044, 10.07565, 6.81414	9.46788, 14.08912, 7.51104	3	rbl1	572
GL172674.1	3465464	3465872	3465598, 3465476, 3465468	11, 29, 6	10.99026, 28.48951, 9.80315	7.1592, 12.41901, 6.15798	8.19356, 25.23592, 6.64989	3	NA	0
GL172674.1	3575473	3576531	3576057, 3576126, 3575763	9, 10, 3	10.10099, 10.76537, 5.56207	6.84284, 7.14612, 3.66392	7.37032, 8.17415, 2.95501	3	cpne1	699
GL172674.1	3848322	3849051	3848930, 3848818, 3848694	5, 7, 4	6.02231, 6.07825, 6.09537	4.57931, 4.68432, 4.30442	3.70439, 3.87346, 3.42444	3	xtr-mir-499	10134
GL172674.1	3921176	3921683	3921372, 3921371, 3921488	7, 13, 2	7.70673, 15.39073, 3.92049	5.59612, 9.35102, 2.74794	5.15966, 12.56771, 1.69106	3	gss	0
GL172675.1	516639	517715	517088, 517107, 516706	23, 28, 5	24.67485, 26.07341, 6.70559	12.27883, 11.37043, 4.85366	21.28008, 22.88221, 3.94956	3	mpzl2	0
GL172675.1	2239755	2240150	2240048, 2239975, 2239817	5, 8, 2	6.22835, 8.95583, 3.92049	4.66689, 6.25792, 2.74794	3.83376, 6.49051, 1.69106	3	cadm1	100628
GL172676.1	90692	91861	91201, 91436, 91195	7, 16, 5	8.23936, 16.67191, 7.30312	5.85684, 9.53094, 5.05706	5.65381, 13.79388, 4.42152	3	iqch	0
GL172676.1	681200	681409	681377, 681401, 681372	6, 9, 7	7.02651, 9.79068, 11.00036	5.18513, 6.6793, 6.88706	4.56654, 7.26452, 7.73729	3	morf4l1	1163
GL172676.1	741283	742137	741986, 741982, 741321, 741881	16, 32, 4, 6	18.23817, 35.36692, 4.99325, 7.74775	10.43947, 15.31727, 3.92627, 5.49678	15.06565, 31.96359, 2.62711, 4.82159	3	adamts7	4527
GL172676.1	1092592	1093331	1092700, 1092980, 1093226	6, 11, 4	6.54271, 11.00522, 4.99325	4.95171, 7.16795, 3.92627	4.12375, 8.40257, 2.62711	3	zfand6	8570
GL172676.1	1319997	1320390	1320278, 1320226, 1320324	6, 9, 5	6.43398, 10.35587, 8.60653	4.8966, 6.97347, 5.39629	4.02287, 7.78707, 5.58162	3	ADRA1A	105733
GL172676.1	2055306	2055826	2055382, 2055621, 2055385, 2055694	10, 11, 7, 4	9.43223, 9.35928, 9.37245, 5.0898	6.38091, 6.17358, 6.34396, 3.96497	6.74646, 6.8568, 6.25802, 2.69365	3	5S_rRNA	0
GL172676.1	2175474	2176425	2175613, 2175528, 2175592	13, 19, 4	15.43777, 20.22139, 6.87594	9.37582, 10.85393, 4.49691	12.38895, 17.21057, 4.08952	3	5S_rRNA	120023
GL172676.1	2210448	2210916	2210719, 2210576, 2210495	5, 6, 2	5.31092, 5.61219, 3.66828	4.24432, 4.45009, 2.69814	3.06723, 3.44597, 1.69106	3	5S_rRNA	154997
GL172676.1	2609834	2610876	2610249, 2610112, 2610106	14, 14, 6	13.9304, 13.95689, 8.33897	8.35428, 8.37011, 5.72012	10.95963, 11.19943, 5.34135	3	unc5d	111942
GL172676.1	2945259	2945781	2945525, 2945512, 2945525	13, 30, 6	15.6307, 35.09108, 9.54334	9.4768, 15.94841, 6.09137	12.57368, 31.69279, 6.41185	3	unc5d	115849
GL172676.1	2961440	2961793	2961597, 2961703, 2961665	10, 9, 5	11.32424, 10.35587, 6.9862	7.44606, 6.97347, 4.95327	8.50601, 7.78707, 4.19047	3	unc5d	132030
GL172676.1	3006157	3006616	3006326, 3006285, 3006396	5, 8, 4	4.2705, 8.18358, 5.41112	3.66661, 5.84683, 4.0858	2.25166, 5.76758, 2.9425	3	unc5d	176747
GL172676.1	3010727	3011163	3011082, 3011070, 3011155	17, 13, 5	19.14335, 14.5582, 6.91297	10.73881, 8.90018, 4.92799	15.93402, 11.7741, 4.12486	3	unc5d	181317
GL172676.1	3198263	3198751	3198711, 3198593, 3198573	7, 24, 10	8.09761, 30.02144, 14.5894	5.78941, 15.08508, 8.89837	5.52265, 26.731, 11.0855	3	dusp26	340629
GL172676.1	3429885	3430454	3429934, 3429923, 3429913	14, 32, 8	15.80794, 38.80257, 13.39021	9.44192, 17.35349, 7.9174	12.74203, 35.3358, 9.96118	3	dusp26	108926
GL172676.1	3454690	3455327	3454886, 3454900, 3454848	7, 19, 8	6.90089, 18.84636, 10.91127	5.165, 10.02845, 7.13695	4.45177, 15.88466, 7.66117	3	dusp26	84053
GL172676.1	3651654	3652029	3651814, 3651808, 3651795	27, 20, 11	31.47415, 22.74279, 16.296	14.93305, 12.05835, 9.70731	27.90848, 19.64782, 12.70154	3	tet3	0
GL172676.1	3737495	3737937	3737896, 3737920, 3737896	20, 47, 27	23.66201, 57.86193, 40.13412	12.58835, 21.85232, 19.68171	20.29756, 54.11461, 35.80834	3	mthfd2	1535
GL172677.1	533870	534098	533948, 533934, 533914	18, 24, 7	23.65819, 26.98936, 10.29331	13.00139, 13.3237, 6.67284	20.29485, 23.77392, 7.09731	3	mapk14	480
GL172677.1	2188586	2189345	2189234, 2188961, 2189244	13, 22, 6	15.07051, 19.75568, 9.30472	9.1802, 9.65597, 6.02618	12.0406, 16.75996, 6.19533	3	gstm1	6458
GL172677.1	3600029	3601201	3600703, 3600385, 3600791	14, 17, 7	16.72139, 15.77423, 9.06595	9.93962, 8.73049, 6.2213	13.61175, 12.93554, 5.99739	3	cdk18	0
GL172678.1	1190807	1191976	1191196, 1191025, 1191897, 1191907	7, 7, 8, 6	7.58649, 5.85789, 6.93612, 9.08414	5.53452, 4.54963, 5.11833, 5.96238	5.07645, 3.67336, 4.62869, 6.00685	3	cars2	0
GL172678.1	2797182	2797786	2797435, 2797696, 2797324	18, 20, 3	20.13758, 22.94548, 4.47802	11.07266, 12.17618, 3.40707	16.89214, 19.84435, 2.18865	3	efnb2	224437
GL172679.1	168805	169205	169073, 169072, 168954	19, 22, 5	22.26479, 22.4084, 8.90882	12.04635, 11.24757, 5.4573	18.94499, 19.32487, 5.85025	3	ASIC2	44743
GL172679.1	556101	556716	556537, 556442, 556333	3, 10, 4	3.11905, 10.16688, 5.72463	2.86176, 6.81058, 4.19226	1.43254, 7.61846, 3.10371	3	smarcd2	0
GL172679.1	614124	614374	614165, 614178, 614172	17, 14, 9	21.1751, 14.80555, 14.88188	11.865, 8.87063, 8.70195	17.8916, 12.00592, 11.36121	3	scn4a	21226
GL172679.1	676416	677341	677063, 677063, 677038	50, 94, 30	57.34869, 103.97888, 36.72769	20.11604, 23.75099, 16.91354	53.35665, 99.80973, 32.4773	3	scn4a	1186
GL172679.1	684207	685107	684564, 684764, 684681	10, 16, 2	11.17391, 16.67191, 3.92049	7.36672, 9.53094, 2.74794	8.36474, 13.79388, 1.69106	3	scn4a	8977
GL172679.1	854329	855492	854746, 854700, 854555	16, 17, 5	17.80136, 17.2703, 7.30312	10.19057, 9.63634, 5.05706	14.6461, 14.36874, 4.42152	3	gosr2	16229
GL172679.1	885467	886112	885784, 885519, 885526	25, 39, 10	27.34941, 42.87729, 12.95021	13.19466, 16.79299, 8.23584	23.88305, 39.34044, 9.54766	3	gosr2	47367
GL172679.1	909995	910915	910619, 910517, 910439	8, 12, 5	8.69945, 12.15947, 7.66679	6.12521, 7.68788, 5.1653	6.08097, 9.49207, 4.74628	3	mocs2	53749
GL172679.1	958354	959164	958793, 958907, 958930	13, 29, 8	15.3437, 31.50424, 12.46215	9.32614, 14.20254, 7.66591	12.29987, 28.18003, 9.09333	3	mocs2	5500
GL172679.1	1116514	1116871	1116720, 1116720, 1116697	16, 31, 6	19.52324, 33.05799, 8.50802	11.14739, 14.34805, 5.77882	16.2998, 29.70065, 5.49795	3	itga1	20357
GL172679.1	1407927	1408376	1408335, 1408349, 1408206	10, 26, 9	11.64121, 32.38526, 12.92046	7.60997, 15.80957, 8.08943	8.80499, 29.04175, 9.52142	3	itga1	311770
GL172679.1	1524544	1525082	1524753, 1524832, 1524799	9, 9, 6	10.72052, 10.00738, 9.54334	7.15439, 6.79401, 6.09137	7.93857, 7.46846, 6.41185	3	isl1	198245
GL172679.1	1661444	1662372	1662006, 1662213, 1662184	8, 17, 5	8.01292, 18.4488, 7.38916	5.75155, 10.33573, 5.0837	5.44514, 15.50148, 4.50265	3	isl1	60955
GL172679.1	1887293	1888905	1888165, 1887860, 1887861	13, 28, 16	15.25117, 31.23079, 22.74911	9.27698, 14.4194, 12.72811	12.21322, 27.91294, 18.87851	3	parp8	120397
GL172679.1	2014117	2015248	2014910, 2014910, 2014928	65, 98, 22	80.52962, 115.27235, 29.59864	25.70985, 27.15364, 15.36176	76.28931, 111.0321, 25.52278	3	parp8	0
GL172679.1	2114314	2114747	2114443, 2114448, 2114433	17, 27, 5	21.41287, 31.2318, 7.97934	11.99075, 14.7897, 5.24956	18.12106, 27.9136, 5.02934	3	parp8	27351
GL172679.1	2126360	2126863	2126490, 2126429, 2126548	8, 5, 2	9.31851, 4.98922, 3.89979	6.43895, 4.07641, 2.74416	6.63885, 2.94373, 1.69106	3	parp8	39397
GL172679.1	2176584	2177027	2176706, 2176699, 2176634	6, 15, 6	6.4878, 14.59541, 8.50802	4.924, 8.52717, 5.77882	4.07448, 11.80997, 5.49795	3	emb	26469
GL172679.1	2208838	2209465	2209428, 2209400, 2209410	28, 40, 14	37.86751, 50.95496, 20.97205	18.25437, 21.09305, 11.89492	34.16814, 47.29925, 17.16516	3	emb	0
GL172679.1	2374108	2374428	2374374, 2374314, 2374374	49, 64, 16	64.52438, 79.95883, 21.74952	24.77427, 25.91352, 12.27128	60.44678, 75.97906, 17.91145	3	hcn1	0
GL172679.1	2613130	2614345	2613873, 2613868, 2613551	18, 17, 7	20.49962, 18.98007, 10.74767	11.28187, 10.64476, 6.81414	17.23918, 16.01395, 7.51104	3	mrps30	7178
GL172679.1	2763147	2763868	2763534, 2763297, 2763471	6, 6, 6	5.3171, 5.87395, 8.25803	4.27771, 4.59787, 5.69121	3.07232, 3.68616, 5.27963	3	fgf10	15663
GL172679.1	2888413	2888787	2888734, 2888733, 2888666	8, 8, 3	8.17239, 6.8962, 5.42437	5.84062, 5.09392, 3.6382	5.59248, 4.59153, 2.9425	3	fgf10	38678
GL172679.1	2925949	2926381	2926021, 2926298, 2926030	6, 6, 6	7.45414, 6.11367, 9.42159	5.37517, 4.72874, 6.0586	4.95526, 3.90716, 6.30489	3	fgf10	76214
GL172679.1	2939074	2939459	2939324, 2939382, 2939392	8, 12, 2	9.63203, 14.68168, 3.53504	6.58895, 9.06552, 2.66831	6.93141, 11.88794, 1.64745	3	fgf10	89339
GL172679.1	2999417	2999742	2999586, 2999674, 2999695	4, 6, 3	4.903, 6.40438, 5.56207	3.88907, 4.88143, 3.66392	2.69465, 4.13091, 2.95501	3	nnt	70922
GL172679.1	3201134	3201699	3201474, 3201188, 3201160	23, 45, 12	29.56127, 57.94817, 16.74335	15.10707, 22.87214, 10.01283	26.04001, 54.19939, 13.12583	3	hmgcs1	14038
GL172679.1	3248723	3249201	3248821, 3249015, 3249079	6, 6, 3	6.89739, 5.69659, 5.13229	5.12474, 4.49828, 3.57753	4.44884, 3.52364, 2.73312	3	NIM1K	7799
GL172679.1	3539476	3539943	3539583, 3539562, 3539620	6, 17, 8	6.89739, 20.17542, 12.46215	5.12474, 11.32179, 7.66591	4.44884, 17.16585, 9.09333	3	ghr	110609
GL172679.1	3769090	3769818	3769596, 3769191, 3769624	4, 10, 2	4.73255, 9.9845, 3.53504	3.8161, 6.70562, 2.66831	2.64637, 7.44716, 1.64745	3	oxct1	0
GL172679.1	3795260	3795857	3795657, 3795668, 3795480	14, 16, 4	16.15701, 16.16026, 6.65164	9.6349, 9.22584, 4.44719	13.07421, 13.3055, 3.90174	3	oxct1	0
GL172680.1	36448	37983	37541, 37193, 37029	6, 11, 6	6.3812, 9.2316, 9.80315	4.8695, 6.09432, 6.15798	3.97565, 6.73545, 6.64989	3	NA	0
GL172680.1	85841	86627	86051, 86027, 86060	12, 19, 6	10.44075, 16.92804, 7.37324	6.65103, 8.86702, 5.34039	7.68657, 14.03952, 4.48773	3	rbm46	12688
GL172680.1	333917	334713	334352, 334331, 334556	8, 8, 2	9.17141, 8.42273, 3.47348	6.36648, 5.97772, 2.65364	6.5005, 5.99225, 1.61541	3	klhdc8b	0
GL172680.1	559869	560323	560068, 560186, 560109	10, 7, 5	12.07222, 7.67269, 7.87074	7.82529, 5.57878, 5.22117	9.21068, 5.28718, 4.92916	3	NA	0
GL172680.1	578468	579158	578657, 578635, 578648	41, 65, 10	51.8157, 72.72804, 13.69645	21.14374, 21.47795, 8.55429	47.89372, 68.81701, 10.24591	3	NA	0
GL172680.1	615347	616077	615660, 615634, 615601	14, 22, 5	14.86771, 23.12954, 6.39499	8.90674, 11.68077, 4.73463	11.84871, 20.02378, 3.69353	3	NA	6995
GL172680.1	756437	756780	756752, 756760, 756759	18, 9, 12	19.6247, 9.86161, 18.65522	10.77301, 6.7171, 10.73209	16.39697, 7.33122, 14.94738	3	slc6a8	0
GL172680.1	775273	775537	775362, 775301, 775341	18, 26, 2	23.65819, 32.66077, 3.53504	13.00139, 15.96714, 2.66831	20.29485, 29.31165, 1.64745	3	slc6a8	0
GL172680.1	937906	938165	937932, 937932, 937936	33, 42, 11	43.54655, 52.11288, 16.86571	19.7228, 20.85618, 9.90654	39.74889, 48.44134, 13.24219	3	NA	41484
GL172680.1	1078531	1079298	1079070, 1079097, 1078831	13, 21, 7	15.93291, 23.41235, 10.51276	9.6324, 12.16179, 6.74275	12.86151, 20.29758, 7.29716	3	NA	31299
GL172680.1	1136487	1136673	1136633, 1136662, 1136648	5, 11, 8	5.12956, 12.03685, 14.16486	4.15089, 7.75333, 8.09443	2.90188, 9.37544, 10.68701	3	pim1	71126
GL172680.1	1199802	1200146	1200119, 1200103, 1200101	27, 51, 18	32.36568, 67.1824, 25.24439	15.45769, 25.32493, 13.77676	28.78018, 63.32989, 21.29187	3	pim1	7653
GL172680.1	1223568	1224113	1223670, 1223857, 1223610	4, 5, 2	4.903, 5.19328, 3.41488	3.88907, 4.18408, 2.63913	2.69465, 3.05754, 1.55995	3	pim1	5512
GL172680.1	1380995	1381208	1381033, 1381026, 1381021	12, 21, 9	14.73798, 25.82232, 13.15038	9.09369, 13.55046, 8.1716	11.72408, 22.63776, 9.73309	3	ndufaf3	2266
GL172680.1	1541107	1541763	1541275, 1541689, 1541147	4, 7, 3	4.39407, 6.62045, 5.56207	3.66053, 5.00538, 3.66392	2.35559, 4.33451, 2.95501	3	P4HTM	0
GL172680.1	1900696	1900904	1900878, 1900877, 1900876	58, 74, 26	77.85863, 88.94923, 36.7299	27.91338, 25.67401, 18.18434	73.64231, 84.89067, 32.47836	3	nckipsd	36894
GL172680.1	1950383	1950702	1950420, 1950428, 1950474	4, 12, 2	4.903, 13.67019, 3.92049	3.88907, 8.53891, 2.74794	2.69465, 10.92568, 1.69106	3	nckipsd	0
GL172680.1	2032768	2033144	2032886, 2032834, 2032839	8, 8, 2	9.79958, 8.74643, 3.74074	6.6666, 6.14982, 2.71331	7.0881, 6.29599, 1.69106	3	celsr3	0
GL172680.1	2125490	2126541	2125934, 2125641, 2126024	6, 10, 6	6.77402, 9.02914, 8.59643	5.06573, 6.13808, 5.80862	4.33497, 6.54356, 5.58146	3	slc26a6	0
GL172680.1	2133917	2134563	2134030, 2134257, 2134312	7, 7, 6	8.7915, 7.5164, 8.87911	6.10575, 5.49817, 5.89991	6.16417, 5.16529, 5.82886	3	NA	0
GL172680.1	2238509	2238872	2238636, 2238755, 2238700	3, 6, 2	3.65562, 6.1643, 3.92049	3.11126, 4.75581, 2.74794	1.69536, 3.951, 1.69106	3	otol1	38451
GL172680.1	2249346	2249633	2249483, 2249403, 2249529	4, 7, 4	4.0317, 5.2251, 6.35488	3.47822, 4.15171, 4.37464	2.04004, 3.08803, 3.6544	3	otol1	27690
GL172680.1	2622398	2622819	2622732, 2622556, 2622554	7, 4, 5	7.96189, 4.02866, 9.11651	5.72351, 3.47662, 5.49589	5.39561, 2.0914, 6.02552	3	gata2	1993
GL172680.1	2725564	2727134	2726848, 2727018, 2726791	28, 12, 2	33.68137, 11.78109, 3.1581	15.87035, 7.46469, 2.5689	30.06633, 9.13166, 1.36326	3	gata2	91546
GL172680.1	2823342	2824060	2823626, 2823822, 2823891	18, 24, 6	21.38227, 25.49189, 8.78178	11.78276, 12.43051, 5.86916	18.09193, 22.31764, 5.74312	3	eefsec	111736
GL172680.1	3146287	3146709	3146390, 3146422, 3146416	24, 41, 6	26.44845, 45.61909, 8.17931	13.00211, 17.50876, 5.6626	23.00507, 42.03952, 5.20332	3	mgll	0
GL172680.1	3152838	3153408	3153265, 3153331, 3153170	14, 16, 6	15.89334, 16.5964, 10.75712	9.48943, 9.48613, 6.36685	12.82306, 13.72079, 7.51641	3	mgll	0
GL172680.1	3313165	3313753	3313387, 3313442, 3313386	6, 13, 8	7.61988, 12.61714, 13.39021	5.4447, 7.77554, 7.9174	5.07985, 9.92771, 9.96118	3	tpra1	37104
GL172680.1	3329910	3330812	3330168, 3330184, 3330603	6, 12, 4	6.17979, 10.99495, 6.2647	4.76405, 6.99112, 4.35098	3.83376, 8.39352, 3.56992	3	tpra1	53849
GL172680.1	3337126	3338112	3338010, 3337274, 3337395	5, 12, 3	5.21845, 12.2921, 4.47802	4.19709, 7.76527, 3.40707	2.98284, 9.61856, 2.18865	3	tpra1	61065
GL172680.1	3460839	3461048	3461020, 3460944, 3460960	8, 9, 4	9.47188, 9.26496, 5.79359	6.51308, 6.39151, 4.21422	6.78119, 6.76791, 3.16028	3	tmprss15	0
GL172680.1	3625191	3625545	3625503, 3625518, 3625484	50, 57, 12	61.52571, 70.21995, 18.18533	22.5183, 24.01008, 10.56939	57.48344, 66.33488, 14.49822	3	chodl	55633
GL172680.1	3741378	3741679	3741677, 3741667, 3741628	17, 26, 8	20.19078, 31.34674, 12.19733	11.3303, 15.20923, 7.5856	16.943, 28.02602, 8.84738	3	c21orf91	12006
GL172680.1	3785087	3785726	3785641, 3785696, 3785407	19, 22, 3	22.06455, 25.59857, 5.42437	11.93201, 13.14317, 3.6382	18.75043, 22.42099, 2.9425	3	cpox	6382
GL172681.1	1323256	1324353	1323680, 1323681, 1323753	6, 12, 4	5.69308, 12.78537, 5.79359	4.49628, 8.04887, 4.21422	3.41293, 10.08779, 3.16028	3	magi2	10593
GL172681.1	2001508	2001897	2001772, 2001774, 2001776	8, 12, 7	9.79958, 11.20727, 9.37245	6.6666, 7.12018, 6.34396	7.0881, 8.59499, 6.25802	3	reln	9498
GL172682.1	917480	918380	918035, 918034, 918028	14, 32, 8	15.31945, 38.9336, 10.73428	9.16652, 17.43072, 7.06729	12.27809, 35.4643, 7.5046	3	fbxl7	151440
GL172682.1	1269123	1269993	1269476, 1269658, 1269606	12, 27, 6	13.17138, 31.91918, 10.75712	8.26577, 15.19551, 6.36685	10.24301, 28.58542, 7.51641	3	fam134b	2016
GL172682.1	3562778	3563639	3563306, 3563328, 3563166	60, 71, 24	62.72256, 78.61111, 31.26976	18.53539, 21.75975, 15.78045	58.66575, 74.6432, 27.15041	3	NA	138920
GL172682.1	3673721	3674433	3673975, 3674281, 3673904	14, 14, 7	13.17619, 11.96772, 10.29331	7.89931, 7.15838, 6.67284	10.24766, 9.30929, 7.09731	3	NA	28126
GL172683.1	40828	41601	41162, 40927, 41062	3, 7, 8	3.65562, 7.11555, 12.46215	3.11126, 5.28396, 7.66591	1.69536, 4.79491, 9.09333	3	bambi	89128
GL172683.1	296998	297902	297370, 297371, 297324	10, 19, 6	10.24545, 21.28998, 8.97982	6.85542, 11.48414, 5.93098	7.50514, 18.24168, 5.91617	3	mpp7	0
GL172683.1	521289	521690	521346, 521609, 521540	7, 13, 4	7.359, 11.98843, 6.87594	5.41531, 7.39485, 4.49691	4.86823, 9.3291, 4.08952	3	armc4	14025
GL172683.1	609818	610998	610532, 610556, 610535	38, 48, 10	47.09278, 55.98957, 14.3493	19.71241, 20.28438, 8.80978	43.23736, 52.26768, 10.86041	3	armc4	1102
GL172683.1	846876	847786	847210, 847310, 847348	12, 19, 5	14.94466, 21.68013, 8.3366	9.19603, 11.7108, 5.33663	11.92128, 18.6192, 5.34135	3	mastl	7258
GL172683.1	1131365	1131621	1131397, 1131392, 1131394	12, 16, 6	13.98361, 18.29366, 8.33897	8.70612, 10.47081, 5.72012	11.00933, 15.35182, 5.34135	3	gad2	15646
GL172683.1	1312093	1312593	1312562, 1312524, 1312555	20, 25, 6	26.35918, 31.06847, 10.40377	14.06374, 15.37576, 6.29567	22.91747, 27.75417, 7.19706	3	myo3a	10915
GL172683.1	1496569	1497159	1496915, 1496915, 1496894	25, 31, 8	25.77818, 32.17274, 11.71781	12.25469, 13.82568, 7.42991	22.35277, 28.83389, 8.4026	3	gpr158	4462
GL172683.1	1586365	1586692	1586438, 1586435, 1586434	28, 34, 11	34.40976, 37.38344, 17.86262	16.29601, 15.69317, 10.22122	30.77938, 33.94284, 14.19252	3	prtfdc1	5646
GL172683.1	1899193	1899659	1899616, 1899602, 1899631	47, 55, 27	59.03413, 67.86511, 39.78683	22.53953, 23.67772, 19.51122	55.02158, 64.00526, 35.467	3	kiaa1217	10446
GL172683.1	2012989	2013593	2013565, 2013518, 2013403	11, 10, 2	12.09916, 10.16688, 3.92049	7.7875, 6.81058, 2.74794	9.2349, 7.61846, 1.69106	3	kiaa1217	124242
GL172683.1	2290262	2292457	2290498, 2291013, 2290945, 2292312	7, 17, 3, 2	6.67308, 15.83307, 4.36245, 3.35897	5.03569, 8.76632, 3.37138, 2.62478	4.24363, 12.9922, 2.08834, 1.5278	3	ptf1a	12050
GL172683.1	2290486	2292457	2291602, 2291013, 2290945, 2292312	5, 17, 3, 2	4.39245, 15.83307, 4.36245, 3.35897	3.73932, 8.76632, 3.37138, 2.62478	2.35559, 12.9922, 2.08834, 1.5278	3	ptf1a	12050
GL172683.1	2574513	2575250	2574856, 2574625, 2574781	8, 16, 6	8.89413, 16.44785, 8.33897	6.22634, 9.39775, 5.72012	6.25661, 13.57829, 5.34135	3	spag6	0
GL172683.1	2626385	2626637	2626473, 2626467, 2626572	14, 32, 5	18.28428, 38.67281, 8.60653	10.73158, 17.27693, 5.39629	15.10946, 35.20814, 5.58162	3	spag6	662
GL172683.1	3241533	3242015	3241989, 3241987, 3241986	25, 19, 5	33.44939, 22.97731, 7.97934	16.70049, 12.44781, 5.24956	29.83927, 19.8752, 5.02934	3	nebl	15552
GL172683.1	3295705	3296144	3296039, 3295979, 3295954	4, 8, 3	4.14495, 6.62942, 4.73721	3.53694, 4.92935, 3.48078	2.13934, 4.34246, 2.40621	3	plxdc2	38561
GL172683.1	3437043	3437259	3437086, 3437097, 3437096	58, 87, 23	76.46192, 114.30196, 33.89282	27.09752, 32.36477, 17.32415	72.25839, 110.06821, 29.70867	3	plxdc2	0
GL172683.1	3584883	3585323	3584948, 3584933, 3584912	21, 40, 5	25.40375, 44.56129, 8.09286	13.31478, 17.33547, 5.27827	21.98842, 40.99765, 5.12496	3	plxdc2	125043
GL172683.1	3631895	3632657	3632606, 3632596, 3632626	32, 39, 22	40.83584, 46.0296, 33.09935	18.54373, 18.63929, 17.06159	37.08395, 42.44328, 28.93418	3	U2	130566
GL172683.1	3798933	3799844	3799668, 3799408, 3799450	29, 26, 8	34.99973, 27.42647, 12.19733	16.2759, 12.88509, 7.5856	31.35672, 24.19919, 8.84738	3	U2	35562
GL172684.1	221582	222457	222363, 221974, 222067	4, 16, 4	3.49518, 16.02095, 7.29989	3.17914, 9.14223, 4.57991	1.69536, 13.1707, 4.42152	3	atp9a	13319
GL172684.1	308103	308564	308524, 308507, 308526	23, 24, 6	28.64238, 27.83029, 10.40377	14.59548, 13.82022, 6.29567	25.14201, 24.59337, 7.19706	3	nfatc2	28806
GL172684.1	482867	483133	483106, 483062, 483092	17, 27, 6	20.61212, 32.27898, 9.08414	11.56188, 15.40688, 5.96238	17.34784, 28.9378, 6.00685	3	kcng1	303
GL172684.1	734151	734506	734409, 734294, 734435	6, 8, 4	7.02651, 7.95973, 6.76078	5.18513, 5.72154, 4.47191	4.56654, 5.55729, 4.00225	3	fam65c	0
GL172684.1	806456	806977	806521, 806486, 806484	17, 23, 3	20.19078, 23.29885, 5.56207	11.3303, 11.45341, 3.66392	16.943, 20.18761, 2.95501	3	ptpn1	22571
GL172684.1	945595	945985	945848, 945849, 945960	26, 47, 7	32.38272, 59.04208, 9.37245	15.80812, 22.5442, 6.34396	28.79693, 55.27948, 6.25802	3	MGC147314	0
GL172684.1	1029302	1029693	1029651, 1029644, 1029645	24, 29, 19	29.11757, 34.39025, 27.39736	14.56929, 15.91696, 14.70061	25.60623, 31.0066, 23.38002	3	rnf114	1860
GL172684.1	1088296	1089433	1088753, 1088329, 1088340	17, 25, 11	17.34639, 25.15558, 14.50448	9.68197, 11.88226, 8.98455	14.21013, 21.98994, 11.00903	3	snai1	31980
GL172684.1	1098158	1098513	1098207, 1098190, 1098265	8, 17, 3	10.15971, 21.60394, 5.56207	6.82752, 12.09079, 3.66392	7.42423, 18.54632, 2.95501	3	snai1	41842
GL172684.1	1116270	1116931	1116780, 1116316, 1116320	10, 9, 6	10.36654, 10.00738, 8.68762	6.92407, 6.79401, 5.83874	7.61697, 7.46846, 5.65258	3	snai1	59954
GL172684.1	1169101	1169709	1169648, 1169653, 1169583	12, 37, 4	14.07222, 43.9262, 6.44916	8.75275, 18.28161, 4.39856	11.09345, 40.37244, 3.72978	3	snai1	112785
GL172684.1	1236857	1237245	1237147, 1237116, 1237118	3, 6, 4	3.05637, 6.40438, 7.12722	2.82955, 4.88143, 4.54775	1.37955, 4.13091, 4.30817	3	ube2v1	73779
GL172684.1	1333101	1333441	1333110, 1333159, 1333128	11, 19, 5	13.64437, 22.63317, 7.87074	8.58527, 12.255, 5.22117	10.69036, 19.54214, 4.92916	3	tmem189	0
GL172684.1	1345198	1345761	1345444, 1345450, 1345441	20, 22, 5	22.85867, 21.11748, 6.9862	12.12578, 10.47091, 4.95327	19.51911, 18.07431, 4.19047	3	tmem189	0
GL172684.1	1352678	1353916	1352731, 1353068, 1353658	5, 21, 4	5.66708, 23.12883, 4.99325	4.41836, 11.99418, 3.92627	3.38899, 20.02316, 2.62711	3	tmem189	967
GL172684.1	1483557	1484151	1483893, 1483893, 1483985	12, 19, 8	13.64344, 21.10175, 12.74696	8.52447, 11.37407, 7.74795	10.69036, 18.05994, 9.3579	3	b4galt6	0
GL172684.1	1574358	1575125	1574841, 1574682, 1574501	10, 4, 2	11.64121, 3.61393, 3.92049	7.60997, 3.24824, 2.74794	8.80499, 1.83573, 1.69106	3	prex1	0
GL172684.1	1719965	1720817	1720219, 1720244, 1720228	7, 13, 5	8.09761, 13.83312, 7.13956	5.78941, 8.49082, 5.00463	5.52265, 11.08156, 4.31294	3	prex1	63758
GL172684.1	1726894	1727726	1727111, 1727086, 1727668	13, 14, 4	13.07218, 15.36288, 7.12722	8.04689, 9.19125, 4.54775	10.14928, 12.54116, 4.30817	3	prex1	70687
GL172684.1	1759153	1759538	1759330, 1759250, 1759302	9, 13, 4	11.16244, 13.98632, 6.87594	7.36394, 8.5785, 4.49691	8.35634, 11.22819, 4.08952	3	prex1	102946
GL172684.1	1817704	1817978	1817904, 1817925, 1817929	10, 19, 5	8.50643, 15.39402, 5.566	5.8172, 7.94669, 4.37025	5.90368, 12.57088, 2.95807	3	sulf2	103728
GL172684.1	1886603	1887105	1886954, 1886819, 1886915	6, 5, 4	7.30422, 5.19328, 6.44916	5.31029, 4.18408, 4.39856	4.81866, 3.05754, 3.72978	3	sulf2	34601
GL172684.1	1976797	1977223	1977198, 1977197, 1977197	18, 46, 7	19.22212, 56.54077, 10.08747	10.53541, 21.5625, 6.60436	16.0102, 52.81038, 6.90775	3	ncoa3	0
GL172684.1	2075005	2075297	2075257, 2075127, 2075085	6, 5, 2	6.22876, 4.66613, 3.92049	4.78999, 3.89789, 2.74794	3.83376, 2.65655, 1.69106	3	ZMYND8	0
GL172684.1	2154195	2154559	2154481, 2154417, 2154386	8, 10, 3	8.51487, 9.9845, 4.25463	6.02732, 6.70562, 3.33642	5.90969, 7.44716, 1.99374	3	eya2	0
GL172684.1	2205460	2205954	2205885, 2205694, 2205790	6, 10, 3	6.65593, 9.32421, 4.47802	5.00807, 6.31628, 3.40707	4.22826, 6.82449, 2.18865	3	eya2	0
GL172684.1	2468009	2469106	2468475, 2468341, 2468464	7, 17, 3	8.1677, 18.11514, 5.56207	5.82293, 10.13949, 3.66392	5.58977, 15.17956, 2.95501	3	NA	2457
GL172684.1	2474212	2474816	2474339, 2474517, 2474657	4, 11, 5	4.14495, 12.43715, 8.75316	3.53694, 7.9703, 5.42662	2.13934, 9.75663, 5.71612	3	NA	271
GL172684.1	2486215	2486670	2486570, 2486406, 2486383	5, 6, 4	6.22835, 5.08747, 6.01566	4.66689, 4.13963, 4.28151	3.83376, 3.03023, 3.36149	3	NA	271
GL172684.1	2703178	2703415	2703244, 2703237, 2703267	12, 27, 4	13.98361, 31.45637, 7.29989	8.70612, 14.92254, 4.57991	11.00933, 28.13357, 4.42152	3	ada	14706
GL172684.1	2777704	2778581	2778207, 2777943, 2777873	4, 10, 3	3.6974, 11.76124, 5.04534	3.29583, 7.67082, 3.55775	1.73356, 9.1137, 2.65212	3	ada	39998
GL172684.1	2956990	2957604	2957212, 2957238, 2957236	11, 14, 6	11.54493, 16.35845, 8.50802	7.47864, 9.74471, 5.77882	8.71371, 13.49237, 5.49795	3	kcnb1	0
GL172684.1	2978415	2978836	2978481, 2978428, 2978464	29, 44, 12	38.42084, 56.29004, 18.82126	18.24435, 22.37493, 10.78744	34.71125, 52.56372, 15.10384	3	kcnb1	0
GL172684.1	3251849	3252270	3252171, 3251949, 3252179	5, 4, 3	5.7227, 4.04795, 4.88407	4.4444, 3.48674, 3.51884	3.43572, 2.0914, 2.52517	3	r3hdml	23403
GL172684.1	3381037	3381843	3381717, 3381409, 3381158, 3381771	5, 6, 2, 3	5.95928, 5.53042, 3.30553, 4.60246	4.55168, 4.40292, 2.61059, 3.44353	3.64484, 3.37013, 1.47682, 2.29516	3	oser1	0
GL172684.1	3454519	3455215	3454880, 3454765, 3454929	7, 7, 7	7.359, 5.85789, 11.89753	5.41531, 4.54963, 7.1155	4.86823, 3.67336, 8.57134	3	jph2	25689
GL172684.1	3469144	3470237	3469976, 3469532, 3469565	9, 26, 8	10.32225, 28.71324, 12.46215	6.95644, 13.65378, 7.66591	7.57736, 25.45399, 9.09333	3	jph2	40314
GL172684.1	3479826	3480265	3479865, 3479854, 3479892	5, 10, 5	5.50773, 9.9845, 8.3366	4.34206, 6.70562, 5.33663	3.24416, 7.44716, 5.34135	3	trhr3	30659
GL172685.1	2019648	2020628	2020367, 2020190, 2020379	17, 20, 7	20.19078, 20.47259, 10.1888	11.3303, 10.71089, 6.63843	16.943, 17.45294, 7.00294	3	foxn3	7572
GL172686.1	352068	352361	352096, 352096, 352096	17, 29, 6	21.29303, 32.70357, 9.80315	11.92755, 14.91662, 6.15798	18.00439, 29.35348, 6.64989	3	mgam	63584
GL172686.1	1198394	1198980	1198453, 1198585, 1198501	17, 22, 5	19.79232, 19.19944, 6.9862	11.10782, 9.32605, 4.95327	16.55835, 16.22467, 4.19047	3	TRIM59	2556
GL172686.1	1390804	1390980	1390842, 1390841, 1390844	123, 145, 64	167.13191, 190.42177, 94.0464	39.49221, 38.61673, 34.07718	162.2932, 185.82062, 89.02384	3	schip1	7386
GL172686.1	3076142	3076582	3076237, 3076174, 3076201	8, 5, 5	9.31851, 5.19328, 7.47829	6.43895, 4.18408, 5.11061	6.63885, 3.05754, 4.57972	3	plch1	8052
GL172686.1	3411561	3411957	3411639, 3411789, 3411622	3, 11, 3	3.65562, 11.88565, 5.56207	3.11126, 7.66981, 3.66392	1.69536, 9.23142, 2.95501	3	arhgef26	5553
GL172687.1	145333	146277	146124, 145929, 145815	8, 12, 4	9.17141, 12.15947, 7.12722	6.36648, 7.68788, 4.54775	6.5005, 9.49207, 4.30817	3	fign	26201
GL172687.1	330942	332161	331483, 331054, 331314	10, 6, 5	12.35236, 6.2685, 8.3366	7.96044, 4.81089, 5.33663	9.46788, 4.04639, 5.34135	3	fign	156192
GL172687.1	600090	600341	600203, 600208, 600278	6, 15, 4	7.61988, 19.23318, 6.87594	5.4447, 11.12519, 4.49691	5.07985, 16.25749, 4.08952	3	kcnh7	0
GL172687.1	640240	641000	640949, 640947, 640967	79, 100, 21	85.44563, 108.55148, 24.63683	21.59445, 23.28856, 12.87645	81.16319, 104.35354, 20.70323	3	kcnh7	0
GL172687.1	770887	771424	771355, 771392, 771249	12, 26, 2	13.48129, 30.62705, 3.92049	8.43646, 14.78806, 2.74794	10.53506, 27.32251, 1.69106	3	fap	0
GL172687.1	787194	787633	787606, 787569, 787470	6, 20, 6	7.61988, 23.80806, 9.08414	5.4447, 12.67146, 5.96238	5.07985, 20.68104, 6.00685	3	fap	0
GL172687.1	1013920	1014926	1014695, 1014834, 1014779	6, 31, 6	6.77402, 31.91865, 7.61732	5.06573, 13.6763, 5.44364	4.33497, 28.58508, 4.70899	3	tbr1	28850
GL172687.1	1019681	1020470	1020030, 1020019, 1019768	14, 13, 6	18.41265, 16.19123, 8.1027	10.79301, 9.76286, 5.63427	15.2336, 13.33108, 5.13411	3	tbr1	23306
GL172687.1	1144604	1144791	1144700, 1144684, 1144711	97, 125, 52	125.90409, 151.95644, 74.53664	32.96547, 31.23807, 29.11415	121.3336, 147.51974, 69.68155	3	tank	14009
GL172687.1	1433615	1434053	1433822, 1433822, 1433822	91, 94, 51	124.22523, 119.49145, 76.78545	35.50788, 31.25809, 30.88466	119.66882, 115.22466, 71.9154	3	rbms1	55373
GL172687.1	1474296	1474981	1474874, 1474533, 1474507	4, 7, 2	4.68043, 6.00294, 3.81771	3.79307, 4.63854, 2.72865	2.59903, 3.80527, 1.69106	3	rbms1	14445
GL172687.1	1672513	1673533	1673083, 1673137, 1672984	8, 13, 3	10.15971, 15.80395, 5.22407	6.82752, 9.56639, 3.59752	7.42423, 12.9638, 2.79012	3	pla2r1	0
GL172687.1	1747919	1748722	1748523, 1748522, 1748646	19, 37, 11	15.59417, 32.88221, 11.61033	8.0658, 12.004, 7.51564	12.53973, 29.52906, 8.3025	3	NA	11280
GL172687.1	1751677	1752121	1751863, 1751829, 1751850	16, 17, 8	11.90994, 10.26243, 7.31244	6.64282, 5.46779, 5.34542	9.05673, 7.70902, 4.42973	3	NA	11980
GL172687.1	2087399	2088290	2087586, 2087545, 2087582	36, 53, 10	43.27897, 62.7529, 15.39555	18.33296, 21.74733, 9.17515	39.48582, 58.94691, 11.84727	3	tanc1	0
GL172687.1	2495843	2496751	2496278, 2496033, 2496039	16, 14, 3	19.10185, 13.6991, 4.88407	10.91955, 8.21559, 3.51884	15.89422, 10.95309, 2.52517	3	upp2	5721
GL172687.1	2560184	2560492	2560465, 2560440, 2560459	7, 24, 9	7.96189, 28.74689, 13.15038	5.72351, 14.35518, 8.1716	5.39561, 25.48683, 9.73309	3	acvr1	14322
GL172687.1	2673187	2673925	2673291, 2673511, 2673689	4, 8, 4	4.903, 8.9916, 5.65793	3.88907, 6.27613, 4.17053	2.69465, 6.50856, 3.03915	3	acvr1c	17636
GL172687.1	2685120	2685890	2685596, 2685405, 2685168	7, 12, 2	7.09617, 13.33077, 3.53504	5.27333, 8.35396, 2.66831	4.63126, 10.60127, 1.64745	3	acvr1c	5671
GL172687.1	3060624	3060916	3060740, 3060665, 3060668	5, 9, 5	6.22835, 9.20393, 7.13956	4.66689, 6.35727, 5.00463	3.83376, 6.70932, 4.31294	3	gpd2	0
GL172687.1	3101260	3101709	3101461, 3101535, 3101370	9, 17, 4	11.8748, 18.88877, 7.29989	7.67881, 10.59198, 4.57991	9.02353, 15.92598, 4.42152	3	gpd2	22825
GL172687.1	3658748	3659343	3658994, 3659029, 3658901	11, 16, 8	12.56148, 15.55503, 12.60187	8.03642, 8.86114, 7.70671	9.66564, 12.72484, 9.22587	3	nr4a2	501909
GL172687.1	3668945	3669368	3669339, 3669341, 3669212	15, 28, 10	19.12143, 33.70374, 16.55756	11.06904, 15.88347, 9.52066	15.91261, 30.33273, 12.95011	3	nr4a2	512106
GL172688.1	264877	265504	265272, 265313, 264837, 265278	7, 13, 2, 2	9.06889, 16.19123, 3.92049, 3.92049	6.22251, 9.76286, 2.74794, 2.74794	6.40511, 13.33108, 1.69106, 1.69106	3	cdca7l	10119
GL172688.1	513915	514559	514300, 514191, 514305	8, 7, 5	9.97521, 7.00993, 7.13956	6.7461, 5.22579, 5.00463	7.25176, 4.69775, 4.31294	3	sp4	39260
GL172688.1	1420770	1421450	1421117, 1421162, 1421162	16, 21, 7	17.97276, 20.35879, 11.00036	10.28869, 10.33276, 6.88706	14.81108, 17.34297, 7.73729	3	ferd3l	4598
GL172688.1	1892425	1893084	1892689, 1892790, 1892722	8, 5, 4	8.51487, 4.59215, 6.87594	6.02732, 3.85567, 4.49691	5.90969, 2.59071, 4.08952	3	snx13	116755
GL172688.1	1928822	1929507	1929187, 1929158, 1928898	8, 17, 5	8.63685, 19.07253, 8.90882	6.09223, 10.69807, 5.4573	6.02089, 16.10313, 5.85025	3	snx13	80332
GL172688.1	2294342	2295327	2294882, 2294882, 2294883	56, 42, 15	70.28898, 49.68357, 22.75988	24.56358, 19.42698, 12.68791	66.15034, 46.04423, 18.88799	3	agr3	75032
GL172688.1	3287435	3287768	3287635, 3287657, 3287656	5, 6, 4	6.1536, 6.06398, 5.53076	4.6356, 4.70197, 4.12773	3.81853, 3.8607, 2.95501	3	dgkb	0
GL172689.1	591339	591844	591442, 591641, 591550	12, 21, 9	13.64344, 25.82232, 13.92749	8.52447, 13.55046, 8.42844	10.69036, 22.63776, 10.46294	3	arrdc4	216377
GL172689.1	1285233	1285536	1285509, 1285510, 1285451	6, 10, 4	7.02651, 11.37654, 7.29989	5.18513, 7.47341, 4.57991	4.56654, 8.75533, 4.42152	3	nr2f2	237390
GL172689.1	1345451	1345743	1345617, 1345679, 1345495	9, 12, 4	11.25691, 13.33077, 7.29989	7.40733, 8.35396, 4.57991	8.44334, 10.60127, 4.42152	3	nr2f2	297608
GL172689.1	1547284	1547947	1547681, 1547578, 1547779	6, 9, 2	7.16192, 9.721, 3.92049	5.24696, 6.64191, 2.74794	4.68853, 7.19766, 1.69106	3	mctp2	450661
GL172689.1	1614416	1614810	1614725, 1614748, 1614517	8, 8, 2	8.2272, 7.59968, 3.53504	5.87093, 5.51475, 2.66831	5.64516, 5.24365, 1.64745	3	mctp2	383798
GL172689.1	2180077	2180480	2180193, 2180420, 2180105	7, 9, 2	8.87868, 8.0594, 3.92049	6.14305, 5.68704, 2.74794	6.24402, 5.65211, 1.69106	3	NA	49403
GL172689.1	2308638	2309191	2309067, 2308861, 2308695	8, 10, 3	8.63685, 10.69465, 5.56207	6.09223, 7.10722, 3.66392	6.02089, 8.10758, 2.95501	3	rgma	121450
GL172689.1	2579890	2580363	2580048, 2580028, 2579942	14, 14, 2	16.5274, 16.16483, 3.53504	9.83593, 9.63918, 2.66831	13.42844, 13.30926, 1.64745	3	chd2	80393
GL172690.1	129952	131213	130456, 130594, 130610	6, 11, 3	7.45414, 12.78324, 4.88407	5.37517, 8.15282, 3.51884	4.95526, 10.08609, 2.52517	3	vegfc	151985
GL172690.1	692656	693468	692852, 693034, 693006	8, 10, 5	9.31851, 10.22943, 7.66679	6.43895, 6.8463, 5.1653	6.63885, 7.67688, 4.74628	3	NA	11591
GL172690.1	1200524	1200987	1200704, 1200798, 1200835	20, 24, 8	25.80216, 28.39347, 13.75789	13.7703, 14.14978, 8.00494	22.37628, 25.14211, 10.30403	3	NA	39886
GL172690.1	1381343	1381844	1381814, 1381805, 1381810	10, 14, 3	10.12766, 14.80555, 5.04534	6.78811, 8.87063, 3.55775	7.3951, 12.00592, 2.65212	3	sap30	0
GL172690.1	2089671	2090909	2089851, 2090014, 2090362	24, 39, 6	24.4863, 39.14714, 8.42226	11.8277, 14.66581, 5.74932	21.09734, 35.67466, 5.42103	3	aadat	370246
GL172690.1	3040382	3040791	3040561, 3040748, 3040622	8, 15, 5	9.03009, 16.85717, 7.66679	6.29563, 9.85488, 5.1653	6.38425, 13.97173, 4.74628	3	NA	5995
GL172690.1	3098802	3099042	3098876, 3098848, 3098841	7, 9, 4	7.41434, 7.55549, 5.86497	5.44463, 5.37778, 4.23641	4.92033, 5.20115, 3.22826	3	NA	0
GL172690.1	3162387	3162712	3162709, 3162658, 3162633	22, 17, 8	29.06684, 18.11514, 13.05497	15.08176, 10.13949, 7.83176	25.55696, 15.17956, 9.64658	3	NA	0
GL172690.1	3454463	3455445	3454551, 3454527, 3454610	26, 46, 9	30.60627, 48.51516, 13.6521	14.77585, 16.97017, 8.34105	27.0609, 44.89238, 10.20501	3	spock3	0
GL172691.1	393114	393808	393182, 393339, 393252	11, 14, 6	10.09407, 11.10381, 9.08414	6.62472, 6.62551, 5.96238	7.36542, 8.49639, 6.00685	3	fbxo36	1068
GL172691.1	524914	525492	525233, 525199, 525421	7, 14, 7	8.4645, 13.95689, 10.87163	5.96099, 8.37011, 6.85041	5.86366, 11.19943, 7.62599	3	dner	0
GL172691.1	728111	728754	728314, 728201, 728226	3, 7, 4	3.60662, 7.5164, 7.29989	3.0904, 5.49817, 4.57991	1.69536, 5.16529, 4.42152	3	agfg1	0
GL172691.1	728111	728879	728661, 728201, 728226	4, 7, 4	4.5802, 7.5164, 7.29989	3.74783, 5.49817, 4.57991	2.51554, 5.16529, 4.42152	3	agfg1	0
GL172691.1	965217	965406	965288, 965275, 965315	8, 13, 4	6.29486, 9.08144, 5.0898	4.71981, 5.60019, 3.96497	3.89662, 6.5947, 2.69365	3	sphkap	62699
GL172691.1	1242881	1243780	1243563, 1243025, 1243510	6, 15, 4	5.7752, 15.26355, 7.12722	4.54271, 8.92812, 4.54775	3.48493, 12.44583, 4.30817	3	foxl2	35337
GL172691.1	1827117	1827554	1827526, 1827494, 1827525	7, 18, 3	8.23936, 20.22828, 5.22407	5.85684, 11.12526, 3.59752	5.65381, 17.21621, 2.79012	3	tmtops.2	42603
GL172691.1	1851372	1852021	1851965, 1851965, 1851936	29, 30, 13	35.24123, 33.76327, 17.9388	16.41761, 15.15977, 10.58044	31.5929, 30.39122, 14.26301	3	NA	35265
GL172691.1	1936320	1938830	1936582, 1938272, 1938691	11, 24, 9	8.84554, 22.00728, 13.39371	5.85354, 10.34917, 8.25545	6.21571, 18.93612, 9.96118	3	NA	11491
GL172691.1	1936378	1938839	1938677, 1938272, 1938691	23, 24, 9	23.72116, 22.00728, 13.39371	11.70707, 10.34917, 8.25545	20.35497, 18.93612, 9.96118	3	NA	11549
GL172691.1	1996444	2000069	1997083, 1997091, 1997084, 1999479	30, 27, 6, 7	24.5258, 16.03845, 5.97942, 6.94977	9.8481, 6.3696, 4.65599, 5.19234	21.13609, 13.18798, 3.32736, 4.15995	3	st6gal1	32895
GL172691.1	1996476	2000069	1999022, 1997091, 1997084, 1999479	14, 27, 6, 7	7.80251, 16.03845, 5.97942, 6.94977	4.64776, 6.3696, 4.65599, 5.19234	5.25068, 13.18798, 3.32736, 4.15995	3	st6gal1	32895
GL172691.1	2000334	2001539	2000533, 2001058, 2000622, 2001000	16, 23, 4, 7	8.61388, 11.12997, 3.56375, 6.83913	4.75208, 4.85476, 3.21924, 5.13025	6.00161, 8.52145, 1.67588, 4.07555	3	st6gal1	31425
GL172691.1	2014969	2016240	2015198, 2015559, 2015886	5, 13, 2	6.22205, 14.2243, 3.1581	4.66427, 8.71347, 2.5689	3.83376, 11.45583, 1.36326	3	st6gal1	16724
GL172691.1	2229452	2230025	2229520, 2229571, 2229906	7, 6, 2	9.06889, 6.37687, 3.92049	6.22251, 4.86727, 2.74794	6.40511, 4.13091, 1.69106	3	gpc5	7554
GL172691.1	2844338	2844828	2844401, 2844398, 2844735	5, 5, 2	6.22835, 3.99179, 3.30553	4.66689, 3.49599, 2.61059	3.83376, 2.0914, 1.47682	3	inpp5d	0
GL172692.1	62363	63724	62978, 63048, 62486, 63443	15, 8, 9, 6	16.47482, 6.8962, 11.93038, 7.49263	9.63708, 5.09392, 7.70217, 5.39152	13.37806, 4.59153, 8.60146, 4.59054	3	scrn1	14433
GL172692.1	2750123	2750979	2750277, 2750357, 2750720	7, 17, 5	4.05737, 9.45872, 4.27957	3.38942, 5.03003, 3.67206	2.06491, 6.95033, 2.01833	3	npy	78585
GL172692.1	2750835	2753152	2751343, 2750992, 2750720, 2751338, 2752544	12, 22, 5, 7, 9	8.88038, 14.10968, 4.27957, 6.43286, 8.95279	5.68011, 6.47298, 3.67206, 4.89608, 6.21465	6.2456, 11.34588, 2.01833, 3.72978, 5.89018	3	npy	76412
GL172692.1	2751881	2753152	2752861, 2752897, 2752544	9, 12, 9	5.96445, 5.54019, 8.95279	4.36931, 3.66734, 6.21465	3.64984, 3.3797, 5.89018	3	npy	76412
GL172692.1	2806880	2809672	2807779, 2807569, 2807314, 2809314	19, 16, 4, 10	19.04724, 12.24827, 4.28872, 12.30998	10.14974, 6.84638, 3.6092, 7.94024	15.84281, 9.57787, 2.02685, 8.94974	3	npy	19892
GL172692.1	3070533	3070968	3070660, 3070787, 3070700	5, 9, 2	6.22835, 10.35587, 3.92049	4.66689, 6.97347, 2.74794	3.83376, 7.78707, 1.69106	3	stk31	19171
GL172693.1	2481418	2481619	2481595, 2481578, 2481591	359, 463, 222	488.52457, 621.37274, 326.24826	51.5607, 51.42968, 57.05129	482.83792, 615.83612, 320.32086	3	ikzf1	73907
GL172694.1	52082	52837	52341, 52518, 52739	6, 5, 3	7.45414, 5.19328, 5.22407	5.37517, 4.18408, 3.59752	4.95526, 3.05754, 2.79012	3	arrdc3	33097
GL172694.1	175078	175443	175286, 175258, 175143	5, 12, 3	5.83803, 12.03019, 4.88407	4.4974, 7.61202, 3.51884	3.53877, 9.36915, 2.52517	3	arrdc3	156093
GL172694.1	318055	318601	318424, 318175, 318122	10, 24, 7	9.10026, 19.87766, 9.21561	6.18124, 9.10984, 6.28203	6.43334, 16.878, 6.11623	3	nr2f1	201772
GL172694.1	322388	322951	322418, 322391, 322568	18, 40, 4	19.70782, 39.9501, 5.04094	10.82182, 14.71423, 3.94553	16.47833, 36.463, 2.65212	3	nr2f1	197422
GL172694.1	418481	419198	418841, 418954, 418954	13, 26, 7	15.83039, 31.72491, 10.74767	9.57997, 15.42894, 6.81414	12.76281, 28.39517, 7.51104	3	nr2f1	101175
GL172694.1	450588	451081	450987, 450985, 450986	17, 34, 8	24.51386, 40.39567, 13.75789	13.4922, 17.47594, 8.00494	21.12428, 36.90062, 10.30403	3	nr2f1	69292
GL172694.1	1177310	1177630	1177538, 1177528, 1177507	10, 16, 3	12.97131, 18.89724, 5.22407	8.24523, 10.80736, 3.59752	10.05378, 15.93374, 2.79012	3	mctp1	0
GL172694.1	1407386	1408209	1407553, 1407433, 1407622	10, 5, 3	11.02855, 5.19328, 5.22407	7.28906, 4.18408, 3.59752	8.22906, 3.05754, 2.79012	3	fam81b	0
GL172694.1	1733914	1734311	1734009, 1734053, 1734157	3, 5, 2	3.65562, 5.19328, 3.66828	3.11126, 4.18408, 2.69814	1.69536, 3.05754, 1.69106	3	pcsk1	20726
GL172694.1	2106478	2107077	2106762, 2106960, 2106864	5, 8, 6	6.22835, 8.42273, 9.80315	4.66689, 5.97772, 6.15798	3.83376, 5.99225, 6.64989	3	lix1	0
GL172694.1	2495161	2496696	2495543, 2495747, 2495330, 2496189	19, 14, 7, 7	17.91097, 11.69428, 8.17627, 8.17627	9.46216, 6.98974, 5.827, 5.827	14.75183, 9.05687, 5.20332, 5.20332	3	NA	0
GL172694.1	2501381	2504717	2502188, 2502046, 2502180, 2503045, 2503730	22, 22, 3, 5, 8	17.17869, 14.88254, 3.2225, 5.566, 9.43743	8.15122, 6.88094, 2.9135, 4.37025, 6.49656	14.04994, 12.08069, 1.41327, 2.95807, 6.31959	3	NA	0
GL172694.1	2511478	2512813	2511836, 2511991, 2512098	6, 15, 9	3.77618, 8.57952, 9.03745	3.29934, 4.91053, 6.26304	1.80749, 6.13918, 5.97214	3	NA	0
GL172694.1	2511770	2512908	2512779, 2511991, 2512098	6, 15, 9	3.79485, 8.57952, 9.03745	3.31176, 4.91053, 6.26304	1.82271, 6.13918, 5.97214	3	NA	0
GL172694.1	2513773	2516157	2514126, 2514435, 2513850, 2515610	6, 24, 6, 9	3.87108, 18.14038, 5.64896, 9.68782	3.36237, 8.13559, 4.47115, 6.62403	1.89353, 15.20449, 3.03905, 6.55055	3	NA	0
GL172694.1	2513773	2516157	2515493, 2514435, 2513850, 2515610	11, 24, 6, 9	9.10732, 18.14038, 5.64896, 9.68782	6.01697, 8.13559, 4.47115, 6.62403	6.44022, 15.20449, 3.03905, 6.55055	3	NA	0
GL172694.1	2751792	2752139	2752138, 2752111, 2752071	9, 17, 5	10.97985, 18.4488, 8.46795	7.27866, 10.33573, 5.36629	8.18395, 15.50148, 5.46547	3	st8sia4	0
GL172694.1	2849841	2850486	2850127, 2850034, 2850106	12, 5, 9	14.34734, 5.19328, 13.6521	8.89569, 4.18408, 8.34105	11.35445, 3.05754, 10.20501	3	st8sia4	50888
GL172695.1	787505	787971	787862, 787711, 787698	9, 28, 11	9.69224, 30.25802, 16.5728	6.62641, 13.83954, 9.80592	6.98717, 26.9623, 12.9629	3	NA	86123
GL172695.1	865125	865410	865260, 865322, 865355	5, 9, 4	4.52162, 8.01472, 6.44916	3.81497, 5.65991, 4.39856	2.46869, 5.60955, 3.72978	3	NA	163743
GL172695.1	1115163	1115579	1115329, 1115489, 1115292	4, 9, 3	4.39407, 8.19671, 4.60246	3.66053, 5.76999, 3.44353	2.35559, 5.78009, 2.29516	3	gabra2	0
GL172695.1	1374724	1375827	1375619, 1375425, 1375540	8, 7, 4	8.28288, 7.67269, 6.09537	5.90156, 5.57878, 4.30442	5.69448, 5.28718, 3.42444	3	guf1	3405
GL172695.1	2460064	2460513	2460331, 2460367, 2460143	12, 14, 3	14.16234, 13.04371, 4.1536	8.79988, 7.81866, 3.30218	11.17911, 10.33395, 1.90336	3	apbb2	0
GL172695.1	2496858	2497222	2497175, 2497134, 2497113	4, 8, 5	4.39407, 8.24186, 8.90882	3.66053, 5.87901, 5.4573	2.35559, 5.82402, 5.85025	3	nsun7	1522
GL172695.1	2528913	2529436	2529255, 2529231, 2529269	9, 12, 7	11.07012, 13.49773, 11.57118	7.32105, 8.44542, 7.03769	8.26696, 10.76054, 8.26685	3	nsun7	33577
GL172695.1	2675693	2676207	2675766, 2676139, 2675871	5, 8, 3	4.69452, 6.41676, 5.42437	3.91395, 4.79653, 3.6382	2.6126, 4.14239, 2.9425	3	rhoh	8729
GL172696.1	455243	455590	455548, 455564, 455563	35, 49, 19	45.48379, 60.7991, 27.69702	20.05027, 22.58952, 14.83617	41.65417, 57.0153, 23.67298	3	NPY2R	58258
GL172696.1	954311	954812	954787, 954780, 954786	10, 14, 9	13.19808, 16.35845, 13.39371	8.34475, 9.74471, 8.25545	10.2678, 13.49237, 9.96118	3	dchs2	0
GL172696.1	1992210	1993263	1992643, 1992578, 1993126, 1993218	7, 4, 6, 3	7.64603, 3.30258, 4.98775, 4.73721	5.56515, 3.06375, 4.07865, 3.48078	5.10442, 1.56019, 2.94373, 2.40621	3	NA	148662
GL172696.1	2029017	2030186	2029579, 2029819, 2029948	16, 20, 4	16.42651, 19.60164, 5.0898	9.38502, 10.18558, 3.96497	13.33197, 16.61099, 2.69365	3	NA	111739
GL172696.1	2378273	2378571	2378368, 2378381, 2378388	15, 15, 7	13.36055, 10.16556, 6.87557	7.77455, 5.8303, 5.15078	10.42196, 7.61753, 4.08952	3	sh3d19	34230
GL172696.1	2392825	2393103	2393009, 2392994, 2392834	13, 21, 8	8.75975, 14.3334, 6.93669	5.40337, 6.82256, 5.11868	6.13661, 11.56058, 4.14805	3	sh3d19	19698
GL172696.1	2994477	2995200	2994643, 2995023, 2994634	8, 16, 4	10.5687, 20.55089, 6.87594	7.00033, 11.6836, 4.49691	7.7959, 17.5288, 4.08952	3	dclk1	118870
GL172697.1	664663	665704	665249, 665304, 665262	40, 64, 17	36.20869, 54.91158, 18.92423	12.70387, 13.56449, 10.61249	32.54131, 51.20397, 15.20362	3	NA	16942
GL172698.1	1139742	1142253	1141445, 1140189, 1140844	13, 20, 8	10.57764, 16.39653, 9.82073	6.52528, 8.26105, 6.67627	7.80454, 13.52907, 6.66605	3	sox3	161762
GL172698.1	3089406	3090185	3089828, 3089863, 3089656	5, 23, 2	5.40724, 24.09807, 3.81771	4.29263, 11.93329, 2.72865	3.15317, 20.96237, 1.69106	3	NA	125821
GL172698.1	3271487	3272141	3271688, 3271805, 3271704	9, 6, 3	9.32183, 4.98775, 4.73721	6.42326, 4.07865, 3.48078	6.64044, 2.94373, 2.40621	3	NA	14249
GL172698.1	3280999	3282361	3281858, 3281572, 3281549	7, 13, 4	6.50238, 9.46509, 5.41112	4.93681, 5.83625, 4.0858	4.08761, 6.9563, 2.9425	3	NA	4029
GL172699.1	63597	64047	63964, 63883, 63943	6, 7, 2	7.61988, 7.67269, 3.92049	5.4447, 5.57878, 2.74794	5.07985, 5.28718, 1.69106	3	cdc5l	64658
GL172699.1	102955	103381	103226, 103085, 103168	3, 9, 3	3.25299, 8.0594, 5.42437	2.92842, 5.68704, 3.6382	1.54355, 5.65211, 2.9425	3	cdc5l	25324
GL172699.1	112970	113250	113182, 113190, 113120	5, 13, 5	5.55965, 14.73289, 6.45401	4.3672, 8.99657, 4.75797	3.29268, 11.93611, 3.73145	3	cdc5l	15455
GL172699.1	261008	261567	261383, 261407, 261409	29, 33, 4	37.3643, 36.52728, 7.12722	17.64676, 15.59841, 4.54775	33.6736, 33.10209, 4.30817	3	MUT	0
GL172699.1	441791	442373	441823, 441828, 441817	91, 116, 34	122.68549, 151.99304, 51.03338	34.65665, 35.81565, 23.47403	118.13968, 147.55565, 46.49519	3	NA	5720
GL172699.1	492984	493769	493503, 493590, 493662	5, 4, 4	5.7227, 4.04795, 5.79359	4.4444, 3.48674, 4.21422	3.43572, 2.0914, 3.16028	3	NA	4447
GL172699.1	779912	780474	780151, 780339, 780227	8, 9, 4	8.28288, 8.96894, 5.53076	5.90156, 6.22391, 4.12773	5.69448, 6.50203, 2.95501	3	cyp2b6	13798
GL172699.1	906681	907205	907032, 907031, 907031	17, 18, 7	22.04296, 21.45861, 11.27367	12.3171, 11.82542, 6.96156	18.72995, 18.40532, 7.99332	3	NA	6401
GL172699.1	1168436	1168823	1168808, 1168783, 1168791	15, 18, 4	19.49429, 20.22828, 7.29989	11.25486, 11.12526, 4.57991	16.27229, 17.21621, 4.42152	3	crisp2	17358
GL172699.1	1261537	1262375	1262108, 1262100, 1262122	10, 21, 5	9.48187, 19.33697, 5.92049	6.41049, 9.71742, 4.53448	6.79012, 16.35577, 3.28108	3	XB-GENE-5768874	0
GL172699.1	1267780	1269008	1267866, 1267816, 1268026	10, 12, 13	9.63437, 9.33555, 19.2122	6.5009, 5.9641, 11.10192	6.93334, 6.83395, 15.48111	3	XB-GENE-5768874	0
GL172699.1	1294704	1295239	1294860, 1294991, 1294738	20, 35, 3	23.87519, 40.3764, 5.04534	12.70956, 17.04305, 3.55775	20.50462, 36.88144, 2.65212	3	crisp2-like	0
GL172699.1	1428068	1428377	1428148, 1428148, 1428233	42, 50, 11	49.39281, 55.13451, 16.5728	19.25656, 18.87384, 9.80592	45.50386, 51.42409, 12.9629	3	NA	110286
GL172699.1	1447848	1448302	1447887, 1447890, 1447893	10, 9, 9	11.64121, 9.58522, 14.53917	7.60997, 6.56839, 8.60883	8.80499, 7.06965, 11.03973	3	TFAP2D	102072
GL172699.1	1560064	1560661	1560291, 1560200, 1560314	20, 17, 9	23.35185, 16.38609, 12.92046	12.41081, 9.10252, 8.08943	19.99767, 13.5187, 9.52142	3	TFAP2D	0
GL172699.1	1636785	1637215	1637167, 1637191, 1637168	40, 49, 12	47.8334, 56.91893, 17.22459	19.25252, 20.34352, 10.2083	43.96667, 53.18305, 13.58212	3	tfap2b	16326
GL172699.1	1696122	1696972	1696347, 1696862, 1696266	6, 7, 2	7.61988, 7.67269, 3.30553	5.4447, 5.57878, 2.61059	5.07985, 5.28718, 1.47682	3	tfap2b	75663
GL172699.1	1731379	1731746	1731718, 1731699, 1731721	22, 31, 11	29.83722, 38.70733, 14.89562	15.48564, 17.68988, 9.15496	26.30976, 35.24231, 11.37269	3	tfap2b	110920
GL172699.1	1806703	1807059	1806833, 1806799, 1807026	14, 9, 5	20.39514, 10.35587, 8.90882	11.66721, 6.97347, 5.4573	17.13932, 7.78707, 5.85025	3	pkhd1	139464
GL172699.1	1817737	1818443	1818284, 1818041, 1818281	16, 10, 18	17.88653, 9.02914, 25.24439	10.2394, 6.13808, 13.77676	14.72806, 6.54356, 21.29187	3	pkhd1	128080
GL172699.1	1876674	1877234	1876994, 1876719, 1877031	3, 11, 3	3.65562, 12.52138, 5.56207	3.11126, 8.01516, 3.66392	1.69536, 9.83756, 2.95501	3	pkhd1	69289
GL172699.1	1892079	1892961	1892411, 1892414, 1892375	13, 12, 4	15.3437, 12.03019, 7.29989	9.32614, 7.61202, 4.57991	12.29987, 9.36915, 4.42152	3	pkhd1	53562
GL172699.1	1976491	1976791	1976629, 1976747, 1976684	4, 8, 3	4.5802, 8.81487, 3.80366	3.74783, 6.18544, 3.17198	2.51554, 6.35863, 1.69106	3	pkhd1	0
GL172699.1	2087183	2087788	2087428, 2087556, 2087511	6, 7, 2	5.81724, 6.48635, 3.41488	4.56628, 4.92744, 2.63913	3.52466, 4.20721, 1.55995	3	pkhd1	0
GL172699.1	2141064	2141379	2141316, 2141270, 2141271	5, 10, 3	6.22835, 11.76124, 5.56207	4.66689, 7.67082, 3.66392	3.83376, 9.1137, 2.95501	3	pkhd1	0
GL172699.1	2198019	2198251	2198219, 2198216, 2198214	7, 18, 5	6.94856, 19.00487, 7.13956	5.19167, 10.40641, 5.00463	4.49622, 16.03697, 4.31294	3	pkhd1	0
GL172699.1	2213894	2214282	2214238, 2214253, 2214251	22, 44, 12	25.42333, 56.93827, 18.33752	13.04101, 22.7563, 10.62308	22.00707, 53.20221, 14.64402	3	pkhd1	0
GL172699.1	2338712	2339162	2339068, 2338871, 2338759	4, 6, 4	4.22442, 5.78379, 5.79359	3.57719, 4.54753, 4.21422	2.20855, 3.60422, 3.16028	3	NA	7429
GL172699.1	2357878	2358564	2357991, 2358016, 2357930	6, 7, 5	7.61988, 7.00993, 7.13956	5.4447, 5.22579, 5.00463	5.07985, 4.69775, 4.31294	3	XB-GENE-971646	9245
GL172699.1	2384305	2385031	2384720, 2384408, 2384718	10, 6, 3	12.54936, 6.40438, 5.22407	8.05316, 4.88143, 3.59752	9.65527, 4.13091, 2.79012	3	XB-GENE-971646	2235
GL172699.1	2428070	2428758	2428700, 2428226, 2428156	11, 6, 2	15.03642, 6.40438, 3.81771	9.21457, 4.88143, 2.72865	12.00898, 4.13091, 1.69106	3	paqr8	4862
GL172699.1	2507710	2508110	2508070, 2508079, 2507980	12, 9, 5	12.73867, 7.97056, 7.21999	8.02232, 5.63305, 5.03071	9.83372, 5.56678, 4.38993	3	xkr5	5615
GL172699.1	2621319	2621850	2621472, 2621453, 2621379	67, 81, 13	83.65218, 90.73444, 15.39001	26.40711, 23.24296, 9.35063	79.38481, 86.66062, 11.84287	3	gata4	25305
GL172699.1	2734760	2735285	2734783, 2734762, 2734926	8, 18, 2	8.63685, 21.02636, 3.66828	6.09223, 11.58244, 2.69814	6.02089, 17.98685, 1.69106	3	BLK	0
GL172699.1	2767591	2768139	2767644, 2767854, 2767802	21, 30, 6	26.10995, 33.97511, 9.67037	13.71084, 15.28575, 6.12449	22.67497, 30.59914, 6.53464	3	FAM167A	14524
GL172699.1	2785748	2786380	2785976, 2785773, 2786064	5, 6, 2	4.92139, 5.02055, 3.30553	4.03973, 4.09878, 2.61059	2.71204, 2.97303, 1.47682	3	FAM167A	0
GL172699.1	2789846	2790196	2789923, 2789991, 2789905	12, 10, 4	13.56173, 9.02914, 6.44916	8.48024, 6.13808, 4.39856	10.61248, 6.54356, 3.72978	3	FAM167A	1213
GL172699.1	2830323	2830689	2830581, 2830625, 2830451	24, 27, 4	28.32757, 27.88574, 7.12722	14.11136, 12.79628, 4.54775	24.83558, 24.6475, 4.30817	3	tdh	5446
GL172699.1	2848932	2849182	2848947, 2848942, 2848969	20, 15, 7	24.43251, 15.40612, 10.29331	13.02305, 9.01288, 6.67284	21.04523, 12.58218, 7.09731	3	mtmr9	0
GL172699.1	2858002	2858635	2858360, 2858295, 2858073	4, 11, 5	4.26544, 11.88565, 6.84187	3.59767, 7.66981, 4.90296	2.24744, 9.23142, 4.07555	3	mtmr9	8460
GL172699.1	2940499	2940827	2940636, 2940599, 2940640	12, 13, 6	13.17138, 12.99339, 9.54334	8.26577, 8.00019, 6.09137	10.24301, 10.28598, 6.41185	3	xkr6	0
GL172699.1	3011883	3012553	3011916, 3011918, 3011914	47, 62, 17	50.91661, 59.26563, 21.28492	17.86756, 16.08962, 11.92325	47.00595, 55.50062, 17.46503	3	pinx1	0
GL172699.1	3014509	3015459	3014769, 3014818, 3014599	20, 37, 7	15.32836, 27.98594, 7.2245	7.63617, 9.56082, 5.34322	12.285, 24.7447, 4.39383	3	pinx1	0
GL172699.1	3042053	3042512	3042343, 3042201, 3042237	5, 12, 3	5.50773, 12.42827, 4.60246	4.34206, 7.84424, 3.44353	3.24416, 9.74902, 2.29516	3	pinx1	0
GL172699.1	3053081	3054117	3053365, 3053404, 3053151	15, 21, 4	15.78866, 23.22234, 6.44916	9.23869, 12.04953, 4.39856	12.72449, 20.11291, 3.72978	3	pinx1	0
GL172699.1	3072036	3072725	3072430, 3072472, 3072355	15, 12, 9	14.72637, 11.66098, 12.29847	8.6062, 7.39315, 7.85254	11.71405, 9.02601, 8.94006	3	pinx1	3178
GL172699.1	3124973	3125381	3125180, 3125111, 3125102	5, 7, 4	5.61275, 6.62045, 6.09537	4.39263, 5.00538, 4.30442	3.33778, 4.33451, 3.42444	3	sox7	29671
GL172699.1	3225282	3225740	3225566, 3225530, 3225388	4, 8, 2	4.10644, 6.21711, 3.47348	3.51714, 4.67068, 2.65364	2.10688, 4.00106, 1.61541	3	msra.1	0
GL172699.1	3297612	3297809	3297689, 3297685, 3297712	8, 9, 3	9.31851, 10.35587, 5.56207	6.43895, 6.97347, 3.66392	6.63885, 7.78707, 2.95501	3	msra.1	0
GL172699.1	3310556	3311199	3311027, 3311089, 3311056	10, 9, 3	12.44978, 10.35587, 4.88407	8.00653, 6.97347, 3.51884	9.56109, 7.78707, 2.52517	3	msra.1	0
GL172699.1	3324527	3324962	3324564, 3324577, 3324863	5, 6, 2	6.22835, 6.2685, 3.92049	4.66689, 4.81089, 2.74794	3.83376, 4.04639, 1.69106	3	msra.1	0
GL172699.1	3334125	3334954	3334450, 3334607, 3334269	9, 16, 6	10.02988, 16.16026, 9.30472	6.80579, 9.22584, 6.02618	7.30329, 13.3055, 6.19533	3	msra.1	0
GL172699.1	3348154	3349687	3349018, 3349350, 3348782	12, 23, 9	14.16234, 23.9328, 12.49561	8.79988, 11.83413, 7.92994	11.17911, 20.80237, 9.12206	3	msra.1	3323
GL172700.1	1013221	1014578	1014039, 1014090, 1014198	15, 23, 2	15.10409, 20.30246, 3.74074	8.83296, 9.66548, 2.71331	12.07304, 17.2887, 1.69106	3	NA	32150
GL172700.1	1365576	1366229	1365958, 1365959, 1366078	10, 14, 2	11.32424, 12.50608, 3.30553	7.44606, 7.48969, 2.61059	8.50601, 9.82274, 1.47682	3	pola1	4406
GL172700.1	1441663	1442229	1441922, 1441816, 1441879	5, 4, 4	6.22835, 4.04795, 6.87594	4.66689, 3.48674, 4.49691	3.83376, 2.0914, 4.08952	3	arx	45371
GL172700.1	1868072	1868537	1868268, 1868391, 1868225	16, 13, 4	20.20737, 12.67808, 6.44916	11.50754, 7.8121, 4.39856	16.95846, 9.98575, 3.72978	3	NA	109405
GL172700.1	2000032	2002599	2001022, 2000631, 2000604, 2001103	18, 16, 6, 4	17.73216, 12.32577, 8.02808, 5.19127	9.64225, 6.89317, 5.60622, 4.00445	14.58035, 9.65058, 5.07331, 2.78831	3	NA	158136
GL172700.1	2000032	2002854	2002473, 2000631, 2000604, 2001103	11, 16, 6, 4	9.146, 12.32577, 8.02808, 5.19127	6.04107, 6.89317, 5.60622, 4.00445	6.47814, 9.65058, 5.07331, 2.78831	3	NA	157881
GL172700.1	2744212	2745495	2744819, 2744713, 2744738	10, 11, 3	13.08327, 11.52739, 4.66845	8.29469, 7.46869, 3.46206	10.15926, 8.89872, 2.35779	3	nr0b1	34261
GL172700.1	3230872	3231183	3231055, 3230999, 3230941	6, 6, 3	7.61988, 6.40438, 4.4192	5.4447, 4.88143, 3.38913	5.07985, 4.13091, 2.14332	3	dhrsx	0
GL172701.1	311209	311776	311751, 311714, 311750	58, 72, 15	70.46789, 87.7303, 23.8158	23.64241, 26.04101, 13.07455	66.3271, 83.68269, 19.9097	3	hnrnpa0	4919
GL172701.1	498604	499528	499324, 498851, 498859, 499340	13, 12, 3, 2	14.2449, 12.85985, 4.60246, 3.20526	8.72508, 8.09108, 3.44353, 2.58265	11.25804, 10.1588, 2.29516, 1.39649	3	matr3	87648
GL172701.1	531818	532037	531972, 532002, 532007	26, 33, 19	32.00396, 40.78862, 29.37994	15.59028, 18.12023, 15.55326	28.42663, 37.28708, 25.30994	3	matr3	120862
GL172701.1	705648	706045	705735, 705985, 705998	5, 15, 5	5.7227, 17.22956, 8.90882	4.4444, 10.06381, 5.4573	3.43572, 14.32862, 5.85025	3	matr3	294692
GL172701.1	827229	828350	827241, 827549, 827875	6, 14, 5	6.1317, 12.66216, 7.66679	4.7384, 7.58543, 5.1653	3.79838, 9.97098, 4.74628	3	NA	273823
GL172701.1	1066409	1067266	1066814, 1066839, 1066492	23, 39, 9	27.68716, 42.87729, 12.92046	14.05166, 16.79299, 8.08943	24.21198, 39.34044, 9.52142	3	NA	34907
GL172701.1	1671045	1671431	1671076, 1671074, 1671078	7, 19, 5	8.70659, 24.80666, 8.09286	6.06891, 13.43421, 5.27827	6.08477, 21.65058, 5.12496	3	pcdh1	274109
GL172701.1	2361388	2362492	2361692, 2361652, 2361693	33, 51, 13	38.85873, 59.6381, 18.93438	16.98036, 20.94187, 10.99355	35.14124, 55.86756, 15.21234	3	XB-GENE-942501	466718
GL172701.1	2698749	2700359	2699262, 2698565, 2700055, 2698874	8, 9, 7, 4	6.98716, 7.14703, 5.37064, 5.93893	5.14946, 5.12244, 4.24452, 4.25884	4.53284, 4.82542, 3.22431, 3.2878	3	XB-GENE-942501	128851
GL172702.1	199231	199589	199280, 199282, 199258	11, 11, 6	12.32477, 10.10887, 8.87911	7.91, 6.6337, 5.89991	9.44347, 7.56343, 5.82886	3	NA	15385
GL172702.1	249439	249699	249640, 249649, 249630	5, 10, 3	5.95928, 9.80957, 4.4192	4.55168, 6.60386, 3.38913	3.64484, 7.28251, 2.14332	3	NA	10752
GL172702.1	1008912	1009637	1009237, 1009239, 1009086	10, 18, 3	13.4368, 23.19419, 5.42437	8.44669, 12.7625, 3.6382	10.49476, 20.08634, 2.9425	3	NA	182189
GL172702.1	1188577	1189142	1188947, 1188946, 1188998	408, 684, 171	464.10669, 753.43536, 209.00166	32.83818, 31.47559, 34.21171	458.46701, 747.74591, 203.34941	3	NA	2684
GL172702.1	2461319	2462336	2461775, 2462143, 2461563	8, 10, 3	9.31851, 8.49521, 5.32121	6.43895, 5.81024, 3.61775	6.63885, 6.06041, 2.87919	3	ANKRD11	0
GL172702.1	3328434	3329824	3329161, 3328911, 3329423	7, 11, 5	5.18579, 7.72037, 6.06844	4.12653, 5.14715, 4.59929	2.95495, 5.33258, 3.41141	3	znf276	51089
GL172703.1	703682	704173	704003, 703876, 704044	3, 8, 2	3.65562, 8.61338, 3.25436	3.11126, 6.07981, 2.59654	1.69536, 6.17167, 1.44351	3	os9	1107
GL172703.1	847237	847831	847744, 847636, 847562	7, 10, 4	8.70659, 9.42736, 6.99782	6.06891, 6.378, 4.52218	6.08477, 6.92147, 4.20007	3	NA	17212
GL172703.1	1711950	1712997	1712262, 1712447, 1712026	4, 11, 3	4.10644, 11.13044, 5.53434	3.51714, 7.24084, 3.65888	2.10688, 8.52145, 2.95501	3	pou6f1	13460
GL172703.1	1949692	1950291	1949834, 1950012, 1949830	8, 8, 3	8.2272, 6.21711, 5.13229	5.87093, 4.67068, 3.57753	5.64516, 4.00106, 2.73312	3	NA	14518
GL172703.1	2275008	2275802	2275155, 2275159, 2275071	9, 16, 3	11.45268, 19.33103, 5.42437	7.49566, 11.04401, 3.6382	8.62731, 16.35077, 2.9425	3	gcg.2	8853
GL172703.1	2433138	2434587	2434395, 2434395, 2433911	15, 23, 8	16.55581, 22.8496, 11.94992	9.68348, 11.18358, 7.50694	13.45573, 19.75164, 8.61584	3	scn8a	48698
GL172704.1	173564	174180	173975, 173715, 173686	6, 11, 4	5.61343, 9.76561, 5.93893	4.4508, 6.42423, 4.25884	3.33778, 7.24008, 3.2878	3	NA	0
GL172704.1	471557	472439	472107, 472107, 472132	12, 12, 6	14.73798, 12.71194, 10.08818	9.09369, 8.00709, 6.22606	11.72408, 10.01789, 6.90775	3	tyro3	0
GL172704.1	511423	513014	512132, 512168, 511542	13, 15, 3	13.1347, 14.10793, 4.96273	8.08385, 8.23143, 3.53819	10.20802, 11.34414, 2.59934	3	mga	0
GL172704.1	1349041	1349627	1349403, 1349582, 1349516	15, 27, 3	19.88944, 33.43131, 5.22407	11.44702, 16.0778, 3.59752	16.65285, 30.06556, 2.79012	3	tmem260	37159
GL172704.1	1828480	1829149	1828701, 1828701, 1828701	22, 17, 7	26.37686, 18.62159, 11.89753	13.59279, 10.43672, 7.1155	22.93497, 15.66799, 8.57134	3	slc35f4	4121
GL172704.1	2442439	2443323	2442540, 2442544, 2442588	6, 15, 3	7.61988, 16.01077, 5.56207	5.4447, 9.36864, 3.66392	5.07985, 13.16172, 2.95501	3	NA	24682
GL172704.1	2488020	2488632	2488404, 2488307, 2488423	10, 8, 2	11.02855, 7.36379, 3.35897	7.28906, 5.37596, 2.62478	8.22906, 5.02545, 1.5278	3	daam1	12123
GL172704.1	2527537	2528234	2527631, 2528047, 2527989	7, 9, 4	8.70659, 9.32695, 7.29989	6.06891, 6.42612, 4.57991	6.08477, 6.82581, 4.42152	3	daam1	0
GL172704.1	2539967	2540852	2540426, 2540398, 2540266	4, 5, 2	3.99542, 4.74265, 3.11273	3.45908, 3.94103, 2.5553	2.00529, 2.72529, 1.31973	3	daam1	0
GL172704.1	2753566	2754888	2753813, 2754783, 2753631	7, 18, 3	6.42051, 18.92456, 4.73721	4.88881, 10.35861, 3.48078	4.01324, 15.96046, 2.40621	3	rtn1	0
GL172704.1	2753566	2755236	2754855, 2754783, 2753631	8, 18, 3	7.66703, 18.92456, 4.73721	5.55391, 10.35861, 3.48078	5.12334, 15.96046, 2.40621	3	rtn1	0
GL172704.1	2879631	2879960	2879903, 2879907, 2879903	494, 654, 188	629.61511, 805.44275, 265.06873	44.93798, 41.95612, 49.13417	623.7135, 799.67615, 259.28412	3	pcnx4	414
GL172705.1	963919	964863	964307, 964493, 964448	7, 17, 4	7.58649, 17.05624, 7.12722	5.53452, 9.50767, 4.54775	5.07645, 14.16268, 4.30817	3	ddx17	0
GL172705.1	1058858	1059535	1058889, 1058924, 1058911	15, 38, 7	18.0122, 46.54931, 10.29331	10.49166, 19.3916, 6.67284	14.84882, 42.95636, 7.09731	3	ddx17	0
GL172705.1	1902908	1903441	1902965, 1903210, 1903011	4, 5, 5	4.903, 5.07777, 8.09286	3.88907, 4.12362, 5.27827	2.69465, 3.02219, 5.12496	3	pdc	2302
GL172705.1	2614111	2614625	2614231, 2614315, 2614281	16, 17, 5	20.45115, 17.95394, 8.3366	11.63282, 10.04413, 5.33663	17.19289, 15.02409, 5.34135	3	rxrg	25194
GL172705.1	3305925	3306487	3306421, 3306436, 3306380	9, 11, 4	9.32183, 10.7061, 6.44916	6.42326, 6.99198, 4.39856	6.64044, 8.11855, 3.72978	3	prrx1	14600
GL172706.1	306986	308357	308110, 307744, 307635	10, 7, 8	12.97131, 7.5164, 11.29276	8.24523, 5.49817, 7.28048	10.05378, 5.16529, 8.00605	3	rwdd3	138491
GL172706.1	1373692	1374497	1374041, 1374210, 1374357	8, 8, 7	8.17239, 8.61338, 11.57118	5.84062, 6.07981, 7.03769	5.59248, 6.17167, 8.26685	3	snx7	92948
GL172706.1	1562802	1563804	1563570, 1562911, 1563060	19, 21, 7	21.5845, 23.22234, 9.53718	11.65543, 12.04953, 6.40711	18.28647, 20.11291, 6.41185	3	plppr5	0
GL172706.1	1740698	1741261	1741030, 1740823, 1740764	11, 18, 5	10.28986, 15.3699, 6.84187	6.74317, 8.209, 4.90296	7.54609, 12.54715, 4.07555	3	plppr4	12582
GL172706.1	1951545	1952149	1952089, 1952082, 1952106	6, 13, 5	6.27863, 12.80203, 7.87074	4.8162, 7.88627, 5.22117	3.88086, 10.10341, 4.92916	3	arhgap29	11001
GL172706.1	2538990	2540665	2540115, 2540145, 2539715	29, 47, 18	31.66941, 48.4755, 21.42713	14.30089, 16.52671, 11.80784	28.09921, 44.8534, 17.60264	3	tmed5	0
GL172706.1	2702939	2703880	2703127, 2703143, 2703586	7, 8, 2	7.96189, 8.06986, 3.92049	5.72351, 5.78351, 2.74794	5.39561, 5.66031, 1.69106	3	evi5	0
GL172707.1	1182167	1182795	1182478, 1182536, 1182635	6, 11, 3	7.61249, 13.20417, 4.88407	5.44165, 8.36817, 3.51884	5.07985, 10.48026, 2.52517	3	NA	46220
GL172707.1	1832297	1833269	1832773, 1832814, 1832897	11, 13, 5	13.25602, 14.38877, 8.60653	8.39417, 8.80583, 5.39629	10.32253, 11.61253, 5.58162	3	tmem47	100756
GL172707.1	2233627	2234451	2234296, 2234162, 2234317	8, 11, 4	9.63203, 10.64851, 6.44916	6.58895, 6.95782, 4.39856	6.93141, 8.06321, 3.72978	3	DMD	119032
GL172707.1	2491747	2492158	2491992, 2492003, 2492090	8, 17, 6	8.89413, 18.62159, 8.68762	6.22634, 10.43672, 5.83874	6.25661, 15.66799, 5.65258	3	DMD	0
GL172708.1	403303	404270	403613, 403873, 403828	10, 55, 10	9.43223, 61.61422, 14.12116	6.38091, 20.15845, 8.72294	6.74646, 57.82045, 10.64613	3	hspb1	9341
GL172708.1	658922	660343	659933, 659931, 659576	9, 16, 5	8.67218, 15.75074, 7.66679	6.05217, 8.97946, 5.1653	6.05451, 12.91296, 4.74628	3	acy3	7137
GL172709.1	566385	567024	566810, 566840, 566543	6, 11, 3	7.61249, 11.59691, 5.22407	5.44165, 7.50806, 3.59752	5.07985, 8.96468, 2.79012	3	plekhg5	0
GL172709.1	1086851	1087112	1087073, 1087066, 1087044	8, 22, 7	8.63685, 25.70794, 10.51276	6.09223, 13.20676, 6.74275	6.02089, 22.52747, 7.29716	3	phf13	5904
GL172709.1	1351842	1352674	1352132, 1352293, 1352346	14, 25, 3	13.62871, 21.3632, 4.88407	8.17322, 9.65206, 3.51884	10.67749, 18.31324, 2.52517	3	dnajc11	125056
GL172709.1	1352952	1353815	1353223, 1353096, 1353514	12, 23, 3	10.80473, 18.81429, 4.88407	6.87487, 8.79949, 3.51884	8.01896, 15.8541, 2.52517	3	dnajc11	126166
GL172709.1	1638927	1639324	1639043, 1639120, 1639121	21, 24, 8	26.87588, 32.80674, 13.05497	14.13118, 16.60479, 7.83176	23.42095, 29.45455, 9.64658	3	NA	315945
GL172709.1	1836539	1836992	1836732, 1836911, 1836815	4, 7, 3	4.903, 7.64105, 5.56207	3.88907, 5.56259, 3.66392	2.69465, 5.28106, 2.95501	3	NA	118277
GL172709.1	2450417	2451300	2450778, 2450778, 2451084	13, 11, 4	15.25117, 12.43715, 6.87594	9.27698, 7.9703, 4.49691	12.21322, 9.75663, 4.08952	3	camta1	0
GL172709.1	2860268	2861718	2860932, 2861079, 2861081	21, 15, 6	22.20176, 19.29797, 7.74775	11.44186, 11.15756, 5.49678	18.88326, 16.31915, 4.82159	3	tprg1l	11553
GL172709.1	3218243	3219906	3218771, 3219469, 3218585	8, 5, 5	10.15971, 5.19328, 7.66679	6.82752, 4.18408, 5.1653	7.42423, 3.05754, 4.74628	3	arhgef16	28719
GL172710.1	164955	165460	165117, 165205, 165191	3, 4, 4	3.47939, 3.15346, 6.87594	3.03445, 2.97169, 4.49691	1.69536, 1.42334, 4.08952	3	sod2	4112
GL172710.1	913527	915724	914214, 914677, 914671	16, 37, 8	13.37768, 31.00603, 9.68842	7.53256, 11.03469, 6.61527	10.43878, 27.69362, 6.55055	3	rnf141	2089
GL172710.1	927372	927920	927401, 927400, 927405	32, 51, 15	43.684, 64.83519, 23.8158	20.16635, 23.94897, 13.07455	39.88392, 61.00761, 19.9097	3	rnf141	1471
GL172710.1	943838	944256	943879, 943965, 943884	19, 9, 3	20.78621, 7.84112, 5.04534	11.18861, 5.55396, 3.55775	17.51567, 5.44691, 2.65212	3	ampd3	1736
GL172710.1	989902	990548	989929, 989987, 989941	12, 8, 5	12.46911, 8.30112, 8.09286	7.86782, 5.91155, 5.27827	9.57929, 5.87804, 5.12496	3	ano5	14199
GL172710.1	1420446	1421300	1420543, 1420912, 1420912	8, 6, 2	10.5687, 6.40438, 3.81771	7.00033, 4.88143, 2.72865	7.7959, 4.13091, 1.69106	3	sos1	8916
GL172711.1	230828	231495	231250, 231245, 230885	30, 42, 9	37.59525, 44.38931, 11.93038	17.41987, 16.37276, 7.70217	33.90113, 40.82813, 8.60146	3	lmx1b.2	39860
GL172711.1	418794	419408	419103, 418863, 418973	8, 15, 4	9.03009, 17.04068, 6.09537	6.29563, 9.95825, 4.30442	6.38425, 14.14788, 3.42444	3	znf518b	4172
GL172711.1	481371	482574	481770, 482423, 482465	17, 13, 3	20.39843, 14.06452, 4.47802	11.44492, 8.62302, 3.40707	17.14174, 11.30259, 2.18865	3	wdr1	7293
GL172711.1	552948	553446	553263, 552986, 553040	8, 6, 2	8.33946, 5.22683, 3.59985	5.9325, 4.22382, 2.68315	5.74821, 3.08803, 1.69106	3	NA	44468
GL172711.1	1732047	1732541	1732285, 1732393, 1732213	6, 24, 3	7.61988, 28.05185, 5.04534	5.4447, 13.95018, 3.55775	5.07985, 24.80914, 2.65212	3	nrg3	279663
GL172711.1	1824509	1825293	1824957, 1824722, 1824720	14, 22, 7	17.34328, 24.96791, 10.74767	10.26425, 12.77411, 6.81414	14.20774, 21.80823, 7.51104	3	nrg3	186911
GL172711.1	2943904	2944486	2944328, 2944324, 2944215	15, 24, 6	20.75823, 27.29661, 8.87911	11.85173, 13.50565, 5.89991	17.48838, 24.0723, 5.82886	3	rgr	650
GL172712.1	346721	347327	347107, 346723, 347042	4, 9, 2	3.89064, 8.24361, 3.89979	3.40289, 5.79818, 2.74416	1.91208, 5.8244, 1.69106	3	tbx18	51528
GL172712.1	912377	912867	912409, 912585, 912610	5, 10, 3	5.40724, 9.1252, 4.73721	4.29263, 6.19635, 3.48078	3.15317, 6.63463, 2.40621	3	cga	18243
GL172712.1	1438523	1439383	1438952, 1438975, 1438971	6, 15, 8	6.89739, 14.10793, 11.94992	5.12474, 8.23143, 7.50694	4.44884, 11.34414, 8.61584	3	edil3	48570
GL172712.1	1811818	1812257	1812124, 1811978, 1811969	4, 13, 3	4.903, 16.13475, 5.56207	3.88907, 9.73454, 3.66392	2.69465, 13.28141, 2.95501	3	NA	45075
GL172712.1	2018243	2019131	2018708, 2018708, 2018370	19, 18, 4	23.23215, 18.38511, 6.65164	12.58922, 10.03587, 4.44719	19.88115, 15.44041, 3.90174	3	NA	26576
GL172712.1	2070422	2071519	2070564, 2071026, 2071021	15, 30, 3	15.5059, 29.37936, 4.73721	9.07201, 12.56989, 3.48078	12.45437, 26.10361, 2.40621	3	cox7c	35123
GL172712.1	2159792	2160332	2159978, 2159979, 2159978	38, 38, 22	48.06166, 41.41535, 33.82926	20.28329, 16.37317, 17.38216	44.19153, 37.90326, 29.64717	3	cox7c	50546
GL172712.1	2520110	2520389	2520300, 2520348, 2520266	4, 9, 5	4.903, 10.15869, 7.66679	3.88907, 6.87271, 5.1653	2.69465, 7.61097, 4.74628	3	tmem161b	96787
GL172713.1	14586	15075	14621, 14616, 14613	59, 79, 27	79.59016, 100.43803, 41.24177	28.38649, 29.24127, 20.21151	75.35754, 96.29219, 36.88691	3	nxph2	521832
GL172713.1	40491	41431	41240, 41273, 41250	6, 20, 7	7.02651, 21.88611, 11.89753	5.18513, 11.55516, 7.1155	4.56654, 18.81837, 8.57134	3	nxph2	495476
GL172713.1	76641	76960	76896, 76907, 76920	20, 55, 13	24.54844, 68.6096, 21.64224	13.08762, 24.10717, 11.92475	21.15684, 64.74213, 17.80861	3	nxph2	459947
GL172713.1	118640	119065	119011, 119013, 119011	35, 44, 19	43.21705, 53.34899, 29.37994	18.72304, 20.64495, 15.55326	39.42473, 49.66177, 25.30994	3	nxph2	417842
GL172713.1	198118	198713	198685, 198620, 198687	12, 15, 7	16.98347, 19.29797, 12.45499	10.11158, 11.15756, 7.2355	13.86363, 16.31915, 9.09104	3	nxph2	338194
GL172713.1	206241	206766	206301, 206402, 206412	5, 8, 3	5.12956, 8.9916, 4.88407	4.15089, 6.27613, 3.51884	2.90188, 6.50856, 2.52517	3	nxph2	330141
GL172713.1	240954	242125	241619, 241628, 241429	4, 13, 3	4.10644, 13.83312, 5.56207	3.51714, 8.49082, 3.66392	2.10688, 11.08156, 2.95501	3	nxph2	294782
GL172713.1	285739	286156	285927, 285927, 285953	22, 47, 9	28.77527, 55.69356, 12.92046	14.92604, 20.5886, 8.08943	25.27205, 51.97519, 9.52142	3	nxph2	250751
GL172713.1	411153	411701	411359, 411184, 411331	9, 15, 3	12.10335, 14.72347, 4.25463	7.77378, 8.60445, 3.33642	9.23785, 11.9278, 1.99374	3	nxph2	125206
GL172713.1	472673	472950	472919, 472919, 472923	12, 26, 16	14.53906, 31.85387, 21.74952	8.9936, 15.50359, 12.27128	11.53564, 28.52196, 17.91145	3	nxph2	63957
GL172713.1	488289	488827	488447, 488447, 488460	19, 27, 14	23.94689, 30.37527, 20.97205	12.97917, 14.28119, 11.89492	20.57308, 27.0766, 17.16516	3	nxph2	48080
GL172713.1	527895	528534	527920, 527921, 527987	4, 8, 2	4.903, 8.9916, 3.92049	3.88907, 6.27613, 2.74794	2.69465, 6.50856, 1.69106	3	nxph2	8373
GL172713.1	579745	580049	579825, 579941, 579868	7, 7, 2	8.09761, 6.62045, 3.66828	5.78941, 5.00538, 2.69814	5.52265, 4.33451, 1.69106	3	spopl	12202
GL172713.1	636100	636445	636214, 636253, 636386	6, 14, 5	6.32943, 14.22649, 8.60653	4.84271, 8.53056, 5.39629	3.92712, 11.45642, 5.58162	3	hnmt	48644
GL172713.1	678622	679502	679068, 679415, 679336	7, 26, 2	9.06041, 32.11639, 3.81771	6.21903, 15.65509, 2.72865	6.40511, 28.77861, 1.69106	3	hnmt	5587
GL172713.1	756398	757135	756676, 756943, 756840	7, 6, 2	7.89615, 5.69659, 3.92049	5.69112, 4.49828, 2.74794	5.33671, 3.52364, 1.69106	3	thsd7b	0
GL172713.1	783386	783651	783607, 783604, 783571	8, 17, 3	8.57534, 19.55331, 4.96273	6.0596, 10.97284, 3.53819	5.9639, 16.56545, 2.59934	3	thsd7b	0
GL172713.1	858667	859182	858732, 858880, 858698	16, 27, 8	19.74391, 33.16509, 12.46215	11.26491, 15.9237, 7.66591	16.51283, 29.80531, 9.09333	3	thsd7b	0
GL172713.1	957628	958188	957801, 957770, 957683	6, 13, 7	6.27863, 14.2243, 9.53718	4.8162, 8.71347, 6.40711	3.88086, 11.45583, 6.41185	3	thsd7b	80448
GL172713.1	1031117	1031577	1031475, 1031183, 1031225	5, 5, 2	5.31092, 4.25555, 3.11273	4.24432, 3.65761, 2.5553	3.06723, 2.28342, 1.31973	3	NA	90595
GL172713.1	1085772	1086321	1085807, 1085803, 1085809	12, 15, 15	14.73798, 16.33606, 20.32713	9.09369, 9.55726, 11.65401	11.72408, 13.47102, 16.54486	3	NA	35851
GL172713.1	1152423	1152761	1152546, 1152532, 1152606	9, 14, 5	11.25691, 14.80555, 8.09286	7.40733, 8.87063, 5.27827	8.44334, 12.00592, 5.12496	3	cxcr4	12484
GL172713.1	1165470	1166071	1165728, 1165525, 1165548, 1165992	3, 7, 5, 5	3.36196, 7.16975, 7.13956, 7.13956	2.98049, 5.31353, 5.00463, 5.00463	1.63574, 4.84513, 4.31294, 4.31294	3	cxcr4	25531
GL172713.1	1221433	1222049	1221601, 1221606, 1221806	12, 14, 6	15.15969, 15.03808, 10.75712	9.3007, 9.00526, 6.36685	12.12689, 12.22954, 7.51641	3	dars	0
GL172713.1	1247343	1247943	1247901, 1247915, 1247900	82, 116, 31	105.82113, 148.94092, 45.68646	30.53433, 34.31106, 21.55181	101.38583, 144.51836, 41.24263	3	mcm6.2	1563
GL172713.1	1285220	1285822	1285283, 1285604, 1285635	8, 7, 6	10.55913, 7.06229, 10.75712	6.9964, 5.25471, 6.36685	7.79508, 4.74522, 7.51641	3	tmbim1	0
GL172713.1	1369933	1370649	1369963, 1369941, 1369986	32, 58, 23	38.72205, 73.37653, 33.40807	17.30598, 25.30682, 17.09408	35.00681, 69.45899, 29.23456	3	NA	2295
GL172713.1	1391358	1391751	1391395, 1391498, 1391409	12, 4, 6	13.02309, 3.52348, 7.74775	8.18299, 3.19576, 5.49678	10.10211, 1.75824, 4.82159	3	slc11a1	0
GL172713.1	1442772	1443152	1442873, 1442887, 1442839	9, 13, 5	12.11402, 15.49125, 9.11651	7.77814, 9.40394, 5.49589	9.24278, 12.66331, 6.02552	3	ctdsp1	0
GL172713.1	1512083	1513786	1513425, 1512265, 1513434	22, 43, 19	24.74345, 37.89626, 24.55529	12.64187, 12.5317, 13.30283	21.34733, 34.4458, 20.62478	3	cnot9	11922
GL172713.1	1544184	1544384	1544195, 1544228, 1544247	24, 34, 6	28.11262, 38.75478, 9.80315	13.98576, 16.50379, 6.15798	24.62632, 35.28846, 6.64989	3	plcd4	0
GL172713.1	1550106	1550299	1550267, 1550220, 1550253	5, 6, 3	5.77966, 5.49047, 5.56207	4.47074, 4.3797, 3.66392	3.48799, 3.3345, 2.95501	3	plcd4	1803
GL172713.1	1581809	1582717	1582069, 1582431, 1582201	5, 9, 2	5.61275, 9.20393, 3.41488	4.39263, 6.35727, 2.63913	3.33778, 6.70932, 1.55995	3	cyp27a1	0
GL172713.1	1629477	1630007	1629680, 1629680, 1629696	39, 56, 26	44.47238, 67.3478, 36.7299	17.72367, 22.87787, 18.18434	40.65969, 63.49382, 32.47836	3	grsf1	4276
GL172713.1	1640654	1641333	1641080, 1640994, 1641004	11, 11, 9	10.65385, 10.53543, 13.15038	6.96099, 6.89049, 8.1716	7.87645, 7.95618, 9.73309	3	NA	548
GL172713.1	1671657	1672117	1672074, 1672074, 1672080	58, 77, 19	68.92317, 85.60852, 24.66062	22.77136, 22.53985, 13.35805	64.79949, 81.57899, 20.72626	3	NA	23510
GL172713.1	1680274	1681745	1681190, 1680734, 1680507	12, 12, 5	12.60212, 10.79131, 6.6402	7.94432, 6.86665, 4.82937	9.7044, 8.19898, 3.90174	3	wnt6	22020
GL172713.1	1730941	1731175	1730970, 1730958, 1730995	22, 32, 12	24.65025, 36.20086, 16.51789	12.58683, 15.81203, 9.91787	21.25617, 32.7819, 12.91214	3	wnt6	11051
GL172713.1	1741349	1741933	1741391, 1741504, 1741582	9, 7, 5	9.44146, 6.57508, 6.70559	6.48958, 4.97913, 4.85366	6.75382, 4.29074, 3.94956	3	WNT10A	15102
GL172713.1	1758966	1759317	1759267, 1759282, 1759067	12, 8, 3	13.48129, 8.9916, 5.56207	8.43646, 6.27613, 3.66392	10.53506, 6.50856, 2.95501	3	WNT10A	0
GL172713.1	1796734	1797284	1796966, 1797202, 1797130	12, 11, 3	13.56173, 11.13044, 4.60246	8.48024, 7.24084, 3.44353	10.61248, 8.52145, 2.29516	3	cdk5r2	14239
GL172713.1	1820177	1820537	1820300, 1820326, 1820333	7, 11, 5	7.96189, 12.11428, 7.30312	5.72351, 7.79577, 5.05706	5.39561, 9.44912, 4.42152	3	cdk5r2	6328
GL172713.1	1832797	1833335	1833305, 1833308, 1833295	7, 14, 4	7.52805, 17.67, 7.29989	5.50423, 10.42986, 4.57991	5.02388, 14.75333, 4.42152	3	FEV	16778
GL172713.1	1866073	1866895	1866449, 1866489, 1866179	14, 27, 5	15.47792, 29.20057, 7.30312	9.25652, 13.58077, 5.05706	12.42747, 25.92966, 4.42152	3	cryba2	1642
GL172713.1	1876713	1877300	1877140, 1877036, 1876906	11, 25, 3	11.95444, 26.99365, 4.36245	7.70792, 12.98213, 3.37138	9.09907, 23.77765, 2.08834	3	cryba2	5911
GL172713.1	1891731	1892145	1891962, 1892073, 1892112	14, 14, 6	18.54374, 16.87124, 10.08818	10.85514, 10.01895, 6.22606	15.35925, 13.98566, 6.90775	3	xtr-mir-375	10217
GL172713.1	1938754	1939004	1938785, 1938810, 1938780	13, 45, 6	11.33176, 46.81793, 6.56681	6.99191, 16.45888, 4.9638	8.51311, 43.22069, 3.83957	3	cfap65	3000
GL172713.1	1940203	1940615	1940260, 1940543, 1940558	21, 29, 13	21.59095, 25.61427, 16.52445	11.07529, 10.76651, 9.9276	18.29244, 22.43639, 12.91791	3	NA	2943
GL172713.1	1986594	1986955	1986706, 1986777, 1986891	5, 4, 9	6.08705, 3.46562, 13.6521	4.60729, 3.1617, 8.34105	3.75764, 1.70683, 10.20501	3	ihh	0
GL172713.1	2018417	2019113	2018920, 2018854, 2018560	4, 6, 4	4.7861, 4.48728, 6.44916	3.83941, 3.76445, 4.39856	2.68855, 2.49638, 3.72978	3	ihh	186
GL172713.1	2044199	2044906	2044519, 2044512, 2044750	10, 18, 4	9.38317, 15.98879, 5.29818	6.3516, 8.58402, 4.04471	6.69942, 13.14122, 2.85876	3	nhej1	0
GL172713.1	2051660	2052560	2052238, 2052194, 2052212	36, 63, 24	36.73963, 68.97366, 31.73152	14.50298, 20.43485, 16.03204	33.06215, 65.10192, 27.59911	3	nhej1	0
GL172713.1	2060164	2061049	2060384, 2060639, 2060260	5, 9, 2	4.58917, 10.15869, 3.92049	3.85396, 6.87271, 2.74794	2.523, 7.61097, 1.69106	3	nhej1	0
GL172713.1	2080535	2081123	2080931, 2080783, 2080704	17, 18, 8	18.79694, 18.53534, 11.00303	10.53874, 10.12601, 7.1723	15.60168, 15.58479, 7.73978	3	nhej1	0
GL172713.1	2091596	2092173	2091851, 2091755, 2091711	21, 35, 9	24.74883, 39.70275, 15.66389	12.94096, 16.64465, 8.89437	21.35219, 36.2206, 12.10312	3	slc23a3	0
GL172713.1	2103119	2103970	2103243, 2103435, 2103393	6, 6, 5	7.5322, 5.78379, 8.09286	5.4082, 4.54753, 5.27827	5.02691, 3.60422, 5.12496	3	prkag3	0
GL172713.1	2222345	2222838	2222406, 2222388, 2222376	20, 28, 2	24.54844, 29.01933, 3.74074	13.08762, 13.10192, 2.71331	21.15684, 25.75213, 1.69106	3	asic4	1074
GL172713.1	2231336	2231736	2231483, 2231362, 2231355	9, 22, 4	10.24713, 22.10527, 6.99782	6.91815, 11.06518, 4.52218	7.50514, 19.03105, 4.20007	3	asic4	1653
GL172713.1	2289128	2289770	2289193, 2289381, 2289583	15, 20, 7	14.48663, 17.64913, 9.06595	8.46138, 9.00751, 6.2213	11.48717, 14.73328, 5.99739	3	asic4	59445
GL172713.1	2319343	2319887	2319788, 2319734, 2319772	15, 19, 5	17.42706, 18.11045, 8.60653	10.17326, 9.58305, 5.39629	14.28804, 15.17542, 5.58162	3	asic4	89660
GL172713.1	2345706	2346414	2345755, 2345735, 2345748	12, 11, 5	12.9505, 11.00522, 7.57075	8.14223, 7.16795, 5.13781	10.03469, 8.40257, 4.66624	3	asic4	116023
GL172713.1	2356689	2357282	2357223, 2357250, 2357232	20, 37, 5	21.78003, 43.43262, 6.57654	11.49233, 17.98989, 4.80533	18.47535, 39.88689, 3.84567	3	asic4	127006
GL172713.1	2373856	2374240	2373933, 2374073, 2373915	8, 14, 2	9.24421, 11.8751, 3.92049	6.40251, 7.10127, 2.74794	6.56913, 9.22184, 1.69106	3	NA	144107
GL172713.1	2385771	2386472	2386009, 2386049, 2385986	16, 9, 6	18.90038, 8.53784, 8.02808	10.80909, 5.97329, 5.60622	15.69996, 6.10073, 5.07331	3	NA	131875
GL172713.1	2411211	2411434	2411291, 2411269, 2411241	7, 18, 5	9.06889, 22.15577, 7.87074	6.22251, 12.20963, 5.22117	6.40511, 19.08003, 4.92916	3	NA	106913
GL172713.1	2442354	2442812	2442589, 2442594, 2442677	17, 17, 2	21.78448, 19.55331, 3.53504	12.18445, 10.97284, 2.66831	18.47923, 16.56545, 1.64745	3	NA	75535
GL172713.1	2493970	2494400	2494102, 2494154, 2493995	15, 33, 10	12.49421, 31.75776, 12.46169	7.24264, 12.82248, 8.01213	9.60342, 28.42762, 9.09333	3	NA	23947
GL172713.1	2497435	2498075	2497825, 2497835, 2497828	19, 26, 6	17.62257, 22.62171, 6.84247	9.2874, 10.05474, 5.09863	14.4754, 19.53091, 4.07555	3	NA	20272
GL172713.1	2530354	2530690	2530570, 2530548, 2530459	9, 12, 4	10.24713, 14.12797, 6.44916	6.91815, 8.78194, 4.39856	7.50514, 11.3634, 3.72978	3	NA	0
GL172713.1	2536512	2536850	2536719, 2536837, 2536823	10, 20, 7	11.17391, 22.74279, 11.57118	7.36672, 12.05835, 7.03769	8.36474, 19.64782, 8.26685	3	NA	0
GL172713.1	2760278	2760853	2760547, 2760547, 2760608	16, 13, 5	20.20737, 15.29195, 7.30312	11.50754, 9.29868, 5.05706	16.95846, 12.47218, 4.42152	3	dnpep	853
GL172713.1	2836041	2836634	2836270, 2836358, 2836233	7, 10, 3	8.09761, 11.21558, 4.88407	5.78941, 7.38881, 3.51884	5.52265, 8.60186, 2.52517	3	dnajb2	0
GL172713.1	2876074	2876692	2876235, 2876332, 2876426	6, 11, 3	6.54271, 12.78324, 5.22407	4.95171, 8.15282, 3.59752	4.12375, 10.08609, 2.79012	3	glb1	0
GL172713.1	2976335	2976828	2976711, 2976781, 2976798	14, 16, 6	15.80794, 16.44785, 8.02808	9.44192, 9.39775, 5.60622	12.74203, 13.57829, 5.07331	3	lct.2	0
GL172713.1	3008737	3009225	3008777, 3009001, 3008806	5, 11, 2	6.08705, 11.00522, 3.41488	4.60729, 7.16795, 2.63913	3.75764, 8.40257, 1.55995	3	r3hdm1	0
GL172713.1	3023479	3023926	3023809, 3023695, 3023775	16, 29, 8	17.31152, 30.41303, 11.09712	9.90712, 13.55371, 7.208	14.17743, 27.11366, 7.82833	3	r3hdm1	0
GL172713.1	3082420	3083371	3083293, 3082620, 3083086	10, 10, 7	8.54613, 8.17428, 8.78582	5.84177, 5.61047, 6.1033	5.93686, 5.76022, 5.74468	3	r3hdm1	41236
GL172713.1	3130782	3132333	3132140, 3131892, 3131146, 3132229	16, 23, 3, 5	14.26183, 20.30246, 3.72712, 6.33739	8.07322, 9.66548, 3.14102, 4.71152	11.27374, 17.2887, 1.69106, 3.63832	3	NA	36816
GL172713.1	3155785	3156019	3155805, 3155811, 3155828	14, 14, 6	15.80794, 13.21526, 9.54334	9.44192, 7.92306, 6.09137	12.74203, 10.49062, 6.41185	3	NA	13130
GL172713.1	3200003	3200270	3200162, 3200128, 3200137	5, 7, 6	6.22835, 7.67269, 9.30472	4.66689, 5.57878, 6.02618	3.83376, 5.28718, 6.19533	3	NA	352
GL172715.1	232977	233630	233252, 233568, 233245	7, 7, 4	8.87868, 6.6665, 6.87594	6.14305, 5.03191, 4.49691	6.24402, 4.37618, 4.08952	3	NA	11752
GL172715.1	608940	610058	609441, 609402, 609109, 609421	8, 11, 2, 3	8.82805, 12.11428, 3.92049, 5.56207	6.19226, 7.79577, 2.74794, 3.66392	6.19919, 9.44912, 1.69106, 2.95501	3	sh2d4a	89647
GL172715.1	1619434	1623391	1620145, 1621912, 1619985	56, 65, 27	44.59313, 46.33261, 24.50303	11.63767, 10.18955, 10.80614	40.77874, 42.74241, 20.57345	3	antxr2	16979
GL172715.1	1994524	1995458	1994611, 1994626, 1994676	6, 11, 2	6.32943, 10.76441, 3.66828	4.84271, 7.02648, 2.69814	3.92712, 8.17415, 1.69106	3	paqr3	55403
GL172716.1	467810	468174	468010, 467868, 467861	5, 7, 3	5.77966, 7.67269, 4.60246	4.47074, 5.57878, 3.44353	3.48799, 5.28718, 2.29516	3	nbea	0
GL172716.1	775813	777525	776816, 776351, 776976	18, 24, 7	21.07672, 25.14992, 11.57118	11.61093, 12.22562, 7.03769	17.79572, 21.98485, 8.26685	3	rfc3	62907
GL172716.1	785673	786208	785726, 785700, 785775	33, 58, 8	40.81032, 66.75179, 11.29276	18.13299, 21.56544, 7.28048	37.05892, 62.90393, 8.00605	3	rfc3	72767
GL172716.1	807793	808303	807896, 808067, 808041	7, 10, 5	9.06889, 11.76124, 8.09286	6.22251, 7.67082, 5.27827	6.40511, 9.1137, 5.12496	3	stard13	68986
GL172716.1	952179	952814	952787, 952558, 952601	12, 33, 14	13.98361, 37.25981, 20.67406	8.70612, 16.03226, 11.77881	11.00933, 33.82141, 16.87769	3	pds5b	9023
GL172716.1	1234082	1234588	1234563, 1234558, 1234252	9, 20, 3	9.20573, 20.94477, 5.22407	6.35829, 10.99441, 3.59752	6.53218, 17.90765, 2.79012	3	FRY	25311
GL172716.1	1237423	1237805	1237604, 1237629, 1237764	9, 10, 3	9.14896, 8.33158, 4.88407	6.32629, 5.70861, 3.51884	6.48059, 5.90743, 2.52517	3	FRY	28652
GL172716.1	1441002	1442313	1441836, 1441688, 1441166, 1442096	11, 11, 3, 2	12.56148, 12.43715, 4.73721, 3.30553	8.03642, 7.9703, 3.48078, 2.61059	9.66564, 9.75663, 2.40621, 1.47682	3	rxfp2	99044
GL172716.1	1529857	1530362	1530333, 1530299, 1530042	11, 22, 3	12.09916, 26.27473, 4.88407	7.7875, 13.53419, 3.51884	9.2349, 23.07783, 2.52517	3	rxfp2	10995
GL172716.1	1741843	1742413	1742088, 1742100, 1742037	7, 12, 2	7.47068, 12.15947, 3.92049	5.47427, 7.68788, 2.74794	4.96895, 9.49207, 1.69106	3	b3glct	0
GL172716.1	2019048	2019671	2019299, 2019303, 2019373	15, 44, 9	17.61632, 48.6859, 13.15038	10.27722, 17.94013, 8.1716	14.46939, 45.06072, 9.73309	3	hmgb1	9261
GL172716.1	2189305	2190144	2189936, 2189937, 2189937	34, 47, 18	37.83247, 52.61099, 26.85704	15.9582, 18.82001, 14.49535	34.13393, 48.93353, 22.85574	3	ubl3	29381
GL172716.1	2458063	2458519	2458450, 2458443, 2458466	69, 126, 45	84.91254, 159.59312, 63.591	26.05686, 34.20108, 26.16212	80.63432, 155.12285, 58.84762	3	mtus2	109208
GL172716.1	2570963	2571215	2571053, 2571179, 2571114	4, 12, 2	3.85699, 11.90411, 3.92049	3.38457, 7.53763, 2.74794	1.87975, 9.24847, 1.69106	3	SLC46A3	30170
GL172716.1	2679909	2680234	2680171, 2680164, 2680163	48, 64, 21	60.38074, 76.35839, 31.62131	22.83849, 23.90579, 16.47167	56.35154, 72.41184, 27.49125	3	flt1	0
GL172716.1	2956771	2957728	2957326, 2956992, 2956897	3, 14, 3	3.47939, 14.65541, 4.66845	3.03445, 8.7831, 3.46206	1.69536, 11.86665, 2.35779	3	pdx1	7837
GL172716.1	3009352	3009720	3009662, 3009568, 3009574	19, 24, 11	23.23215, 24.81927, 16.296	12.58922, 12.02737, 9.70731	19.88115, 21.66274, 12.70154	3	gsx1	6854
GL172717.1	400566	401301	401182, 400590, 400658, 401167	17, 5, 2, 3	22.31074, 4.45124, 3.66828, 5.56207	12.45267, 3.77393, 2.69814, 3.66392	18.98908, 2.46265, 1.69106, 2.95501	3	fgf12	0
GL172717.1	2265000	2265710	2265319, 2265152, 2265219	5, 14, 2	6.22835, 15.70624, 3.92049	4.66689, 9.38508, 2.74794	3.83376, 12.86959, 1.69106	3	sst	35421
GL172717.1	2509209	2510343	2509982, 2509765, 2509633	17, 11, 6	19.98884, 11.73909, 9.08414	11.21796, 7.58808, 5.96238	16.74786, 9.09943, 6.00685	3	rtp3	1499
GL172717.1	2545727	2546896	2546484, 2545958, 2546407	11, 15, 2	14.06619, 14.65912, 3.92049	8.78526, 8.56563, 2.74794	11.08773, 11.87015, 1.69106	3	NA	13870
GL172717.1	3121294	3122003	3121910, 3121473, 3121359, 3121730	9, 25, 6, 9	10.63765, 25.70593, 6.94084, 11.28049	7.1139, 12.21144, 5.14521, 7.41808	7.86056, 22.52586, 4.15117, 7.99865	3	NA	8105
GL172718.1	33	849	531, 306, 256	4, 12, 6	4.30736, 13.41358, 9.54334	3.61838, 8.39944, 6.09137	2.28105, 10.68063, 6.41185	3	NA	6220
GL172718.1	453341	453746	453368, 453343, 453350	8, 7, 3	8.89413, 7.67269, 5.04534	6.22634, 5.57878, 3.55775	6.25661, 5.28718, 2.65212	3	nat10	0
GL172718.1	518071	518483	518187, 518087, 518217	4, 7, 10	4.903, 7.39652, 15.39555	3.88907, 5.43521, 9.17515	2.69465, 5.05497, 11.84727	3	abtb2	0
GL172718.1	527312	527913	527574, 527853, 527754	6, 8, 4	7.61988, 7.27382, 7.29989	5.4447, 5.32238, 4.57991	5.07985, 4.94278, 4.42152	3	abtb2	0
GL172718.1	668076	668385	668284, 668230, 668269	7, 11, 7	8.38769, 11.73909, 9.37245	5.92586, 7.58808, 6.34396	5.79138, 9.09943, 6.25802	3	guca1b	786
GL172718.1	680447	680669	680637, 680624, 680542	11, 26, 3	13.16357, 26.91854, 5.56207	8.34772, 12.58152, 3.66392	10.23645, 23.70479, 2.95501	3	guca1b	7353
GL172718.1	910700	911207	910773, 910742, 910742	18, 10, 4	22.99224, 10.22943, 7.29989	12.65691, 6.8463, 4.57991	19.64907, 7.67688, 4.42152	3	shank2	30252
GL172718.1	936166	937022	936435, 936408, 936865	19, 17, 2	23.00708, 20.39511, 3.92049	12.4644, 11.44309, 2.74794	19.66294, 17.37802, 1.69106	3	shank2	4437
GL172718.1	936166	937131	936984, 936408, 936865	4, 17, 2	3.06161, 20.39511, 3.92049	2.91386, 11.44309, 2.74794	1.3843, 17.37802, 1.69106	3	shank2	4328
GL172718.1	947373	947876	947848, 947849, 947608	31, 40, 4	35.493, 41.20322, 5.0898	15.79328, 15.41342, 3.96497	31.83965, 37.69488, 2.69365	3	shank2	0
GL172718.1	950389	950813	950628, 950648, 950743	16, 26, 10	14.78053, 24.16313, 14.84275	8.39018, 10.94797, 8.98876	11.76511, 21.0256, 11.32443	3	shank2	0
GL172718.1	962342	962895	962663, 962633, 962713	22, 19, 8	26.95155, 17.32167, 10.24916	13.92, 9.10513, 6.86622	23.49349, 14.41838, 7.05917	3	shank2	0
GL172718.1	973074	973384	973227, 973228, 973170	8, 9, 2	9.03009, 10.15869, 3.20526	6.29563, 6.87271, 2.58265	6.38425, 7.61097, 1.39649	3	shank2	0
GL172718.1	1005732	1006882	1006183, 1006707, 1005908	10, 12, 3	10.12766, 9.80094, 5.13229	6.78811, 6.25423, 3.57753	7.3951, 7.27441, 2.73312	3	shank2	0
GL172718.1	1018305	1018715	1018519, 1018495, 1018455	7, 12, 3	9.06889, 14.68168, 5.56207	6.22251, 9.06552, 3.66392	6.40511, 11.88794, 2.95501	3	shank2	0
GL172718.1	1050986	1051364	1051282, 1051284, 1051330	20, 50, 11	22.5759, 53.50353, 16.296	11.96096, 17.97688, 9.70731	19.24604, 49.81408, 12.70154	3	shank2	0
GL172718.1	1058559	1059193	1059008, 1059014, 1058992	33, 44, 12	37.04691, 50.57529, 16.74335	15.90609, 19.02674, 10.01283	33.36283, 46.92418, 13.12583	3	shank2	0
GL172718.1	1209170	1209574	1209434, 1209358, 1209362	16, 18, 5	16.02404, 20.42018, 8.90882	9.14408, 11.23613, 5.4573	12.94889, 17.40207, 5.85025	3	fadd	2826
GL172718.1	1271804	1272352	1272055, 1271882, 1272220	19, 28, 4	22.16406, 33.45636, 5.79359	11.9889, 15.7382, 4.21422	18.84643, 30.09011, 3.16028	3	ccnd1	37613
GL172718.1	1284942	1286419	1285589, 1285792, 1285541	17, 5, 5	18.96808, 5.19328, 7.66679	10.63784, 4.18408, 5.1653	15.7658, 3.05754, 4.74628	3	ccnd1	50751
GL172718.1	1297546	1298238	1297642, 1297923, 1298004	8, 5, 5	10.5687, 5.19328, 9.11651	7.00033, 4.18408, 5.49589	7.7959, 3.05754, 6.02552	3	ccnd1	63355
GL172718.1	1336169	1337174	1336715, 1336660, 1337109	6, 10, 5	6.59873, 10.9847, 7.66679	4.97973, 7.26544, 5.1653	4.17636, 8.38409, 4.74628	3	ccnd1	101978
GL172718.1	1343128	1343695	1343305, 1343396, 1343102, 1343595	15, 6, 4, 5	16.23783, 5.08747, 5.29818, 6.57654	9.50052, 4.13963, 4.04471, 4.80533	13.15255, 3.03023, 2.85876, 3.84567	3	ccnd1	108937
GL172718.1	1380408	1381028	1380710, 1380730, 1380676	64, 74, 17	73.25037, 84.54448, 22.06696	22.22163, 23.38093, 12.32934	69.07954, 80.52412, 18.21835	3	NA	137832
GL172718.1	1407795	1408083	1407863, 1407825, 1407851	4, 16, 5	4.68043, 16.3748, 7.13956	3.79307, 9.35417, 5.00463	2.59903, 13.50819, 4.31294	3	NA	110777
GL172718.1	1414452	1415388	1414983, 1415018, 1414564	5, 7, 5	6.02231, 6.71326, 8.3366	4.57931, 5.05872, 5.33663	3.70439, 4.42056, 5.34135	3	NA	103472
GL172718.1	1471201	1471634	1471403, 1471458, 1471559	7, 13, 5	8.70659, 13.61094, 8.3366	6.06891, 8.3626, 5.33663	6.08477, 10.86915, 5.34135	3	NA	47226
GL172718.1	1489563	1490036	1489802, 1489862, 1489926	8, 7, 2	8.51487, 6.00294, 3.92049	6.02732, 4.63854, 2.74794	5.90969, 3.80527, 1.69106	3	NA	28824
GL172718.1	1606904	1607337	1607296, 1607296, 1607303	20, 27, 6	23.45399, 29.87093, 9.08414	12.46943, 13.98075, 5.96238	20.09611, 26.58407, 6.00685	3	nadsyn1	20460
GL172718.1	1689092	1689420	1689369, 1689389, 1689299	7, 14, 4	6.80772, 13.10033, 5.41112	5.11249, 7.85315, 4.0858	4.36769, 10.38773, 2.9425	3	NA	0
GL172718.1	1779121	1779392	1779355, 1779310, 1779381	9, 19, 11	8.03133, 21.38577, 16.296	5.67, 11.53998, 9.70731	5.46214, 18.33487, 12.70154	3	astl	6414
GL172718.1	1844428	1844939	1844623, 1844532, 1844551	8, 9, 4	9.79958, 9.86161, 6.2647	6.6666, 6.7171, 4.35098	7.0881, 7.33122, 3.56992	3	chst1	38809
GL172718.1	1852214	1852784	1852436, 1852366, 1852648	9, 11, 4	9.38119, 10.42503, 7.26512	6.45625, 6.82444, 4.5736	6.69829, 7.85131, 4.42152	3	chst1	30964
GL172718.1	1878988	1879430	1879257, 1879237, 1879279	4, 24, 6	4.89779, 26.59365, 10.08818	3.88689, 13.08858, 6.22606	2.69465, 23.38858, 6.90775	3	chst1	4318
GL172718.1	1893252	1893647	1893497, 1893449, 1893393	5, 9, 4	6.08705, 8.96894, 7.12722	4.60729, 6.22391, 4.54775	3.75764, 6.50203, 4.30817	3	chst1	8246
GL172718.1	1981739	1982433	1981872, 1981898, 1981994	4, 11, 3	4.0687, 13.20417, 5.32121	3.49757, 8.36817, 3.61775	2.07148, 10.48026, 2.87919	3	slc35c1	3486
GL172718.1	1988595	1988961	1988681, 1988729, 1988935	10, 15, 8	10.12766, 14.3469, 11.49924	6.78811, 8.37669, 7.35444	7.3951, 11.57306, 8.20118	3	slc35c1	0
GL172718.1	2050344	2050746	2050603, 2050434, 2050511	8, 7, 3	8.76317, 7.28107, 5.13229	6.15855, 5.37368, 3.57753	6.13787, 4.94721, 2.73312	3	mapk8ip1	0
GL172718.1	2073818	2074303	2074097, 2074143, 2074234	12, 20, 5	12.73867, 24.27422, 7.66679	8.02232, 12.93453, 5.1653	9.83372, 21.13344, 4.74628	3	pex16	388
GL172718.1	2134163	2134613	2134363, 2134386, 2134278	7, 11, 3	9.06889, 11.66747, 4.88407	6.22251, 7.54786, 3.51884	6.40511, 9.03126, 2.52517	3	phf21a	12066
GL172718.1	2204906	2205527	2205278, 2205158, 2205190	22, 22, 10	24.10982, 21.25216, 14.84275	12.26643, 10.55186, 8.98876	20.73157, 18.20535, 11.32443	3	CREB3L1	64950
GL172718.1	2258124	2258754	2258642, 2258325, 2258495	11, 11, 3	12.64305, 10.76441, 5.56207	8.07946, 7.02648, 3.66392	9.74422, 8.17415, 2.95501	3	CREB3L1	11723
GL172718.1	2267711	2268489	2267949, 2267949, 2267951	6, 10, 6	7.5322, 10.76537, 8.02808	5.4082, 7.14612, 5.60622	5.02691, 8.17415, 5.07331	3	CREB3L1	1988
GL172718.1	2285784	2286406	2286316, 2286295, 2286255	14, 19, 4	13.80786, 18.43643, 6.01566	8.2809, 9.7805, 4.28151	10.84354, 15.4903, 3.36149	3	CREB3L1	5260
GL172718.1	2341604	2342343	2341718, 2341669, 2341809	7, 6, 2	7.96189, 4.43457, 3.92049	5.72351, 3.73064, 2.74794	5.39561, 2.44948, 1.69106	3	dgkz	3227
GL172718.1	2355005	2355466	2355156, 2355156, 2355159	19, 17, 10	23.23215, 19.07253, 14.5894	12.58922, 10.69807, 8.89837	19.88115, 16.10313, 11.0855	3	dgkz	0
GL172718.1	2371599	2372100	2371839, 2371961, 2371918	6, 8, 3	7.45414, 7.3185, 4.88407	5.37517, 5.34904, 3.51884	4.95526, 4.98366, 2.52517	3	dgkz	0
GL172718.1	2403957	2404518	2404468, 2404471, 2404491	56, 55, 20	74.41761, 67.57388, 29.16303	26.96716, 23.51019, 15.43564	70.23385, 63.71731, 25.09762	3	mdk	0
GL172718.1	2464119	2464638	2464426, 2464344, 2464115, 2464397	4, 8, 3, 2	4.903, 7.4562, 5.32121, 3.53504	3.88907, 5.43063, 3.61775, 2.66831	2.69465, 5.11021, 2.87919, 1.64745	3	NA	32663
GL172718.1	2469124	2470988	2469891, 2469539, 2469482	6, 9, 7	6.22876, 7.88377, 10.74767	4.78999, 5.58007, 6.81414	3.83376, 5.48568, 7.51104	3	NA	26313
GL172718.1	2469124	2470988	2470728, 2469539, 2469482	4, 9, 7	4.22442, 7.88377, 10.74767	3.57719, 5.58007, 6.81414	2.20855, 5.48568, 7.51104	3	NA	26313
GL172718.1	2521892	2522340	2522043, 2522026, 2522018	7, 12, 4	9.06041, 12.15947, 6.35488	6.21903, 7.68788, 4.37464	6.40511, 9.49207, 3.6544	3	ambra1	4200
GL172718.1	2556716	2557153	2557080, 2556879, 2556863	4, 9, 3	4.22442, 7.71601, 4.25463	3.57719, 5.47706, 3.33642	2.20855, 5.32841, 1.99374	3	ambra1	0
GL172718.1	2636014	2636642	2636347, 2636420, 2636447	30, 40, 12	37.86616, 46.47463, 18.03727	17.57701, 18.45316, 10.51625	34.16701, 42.8828, 14.35734	3	arhgap1	1536
GL172718.1	2644448	2644995	2644848, 2644609, 2644578	4, 12, 4	4.68043, 14.42305, 6.09537	3.79307, 8.93452, 4.30442	2.59903, 11.64521, 3.42444	3	arhgap1	0
GL172718.1	2675786	2676430	2676052, 2676221, 2676066	6, 7, 3	7.61988, 7.67269, 5.56207	5.4447, 5.57878, 3.66392	5.07985, 5.28718, 2.95501	3	f2	0
GL172718.1	2731730	2731992	2731946, 2731939, 2731938	11, 16, 8	12.40239, 17.91879, 12.19733	7.9517, 10.25785, 7.5856	9.51567, 14.99118, 8.84738	3	NA	533
GL172718.1	2817579	2817991	2817707, 2817892, 2817755	15, 22, 7	17.81125, 24.76681, 11.00036	10.38333, 12.65565, 6.88706	14.655, 21.61252, 7.73729	3	fgf4	5103
GL172718.1	2875884	2876349	2875939, 2875930, 2876252	4, 8, 2	4.68043, 8.9916, 3.11273	3.79307, 6.27613, 2.5553	2.59903, 6.50856, 1.31973	3	fgf4	63408
GL172718.1	2892283	2892764	2892593, 2892453, 2892528	6, 9, 2	5.90337, 8.85657, 3.53504	4.61417, 6.1593, 2.66831	3.59884, 6.39733, 1.64745	3	fgf4	79807
GL172718.1	2906054	2906676	2906540, 2906592, 2906325	10, 10, 7	11.80863, 8.93523, 11.57118	7.69466, 6.0809, 7.03769	8.96235, 6.47231, 8.26685	3	fgf4	93578
GL172718.1	3039661	3040384	3040022, 3039948, 3040148	9, 12, 4	10.10099, 13.67019, 5.29818	6.84284, 8.53891, 4.04471	7.37032, 10.92568, 2.85876	3	ano1	0
GL172718.1	3079656	3079973	3079672, 3079672, 3079739	7, 18, 4	5.86913, 15.4195, 5.79359	4.55655, 8.23899, 4.21422	3.56741, 12.59541, 3.16028	3	ano1	22935
GL172718.1	3090811	3091499	3091262, 3091255, 3091061	35, 28, 8	39.31245, 23.58019, 10.40388	16.41414, 9.956, 6.93196	35.58727, 20.46117, 7.19706	3	ano1	34090
GL172719.1	79596	80115	80057, 79649, 79949	4, 11, 4	4.89779, 12.03685, 6.54794	3.88689, 7.75333, 4.42274	2.69465, 9.37544, 3.82207	3	spidr	0
GL172719.1	161643	161895	161749, 161727, 161738	7, 10, 7	8.38769, 10.76537, 11.00036	5.92586, 7.14612, 6.88706	5.79138, 8.17415, 7.73729	3	spidr	0
GL172719.1	801330	801910	801418, 801512, 801667	3, 8, 4	3.32475, 7.95973, 7.29989	2.96293, 5.72154, 4.57991	1.60184, 5.55729, 4.42152	3	sntg1	158957
GL172719.1	1036232	1037045	1036573, 1036499, 1036514	13, 19, 2	13.52547, 20.13844, 3.81771	8.31295, 10.80452, 2.72865	10.57737, 17.13055, 1.69106	3	sntg1	7570
GL172719.1	1587178	1587580	1587256, 1587257, 1587209	10, 6, 6	11.17391, 5.73983, 8.87911	7.36672, 4.52277, 5.89991	8.36474, 3.56427, 5.82886	3	npbwr1	97106
GL172719.1	1622411	1622973	1622872, 1622670, 1622723	8, 10, 3	10.5687, 11.76124, 5.22407	7.00033, 7.67082, 3.59752	7.7959, 9.1137, 2.79012	3	npbwr1	61713
GL172719.1	1876102	1877154	1877085, 1877118, 1876347	13, 18, 4	17.20115, 23.33423, 7.12722	10.24947, 12.83515, 4.54775	14.07159, 20.22199, 4.30817	3	rgs20	26899
GL172719.1	2704905	2705147	2704972, 2704929, 2704951	5, 7, 3	6.08705, 7.67269, 5.56207	4.60729, 5.57878, 3.66392	3.75764, 5.28718, 2.95501	3	rps20	1477
GL172720.1	172876	173586	173496, 173204, 173547	4, 8, 3	4.903, 7.90594, 5.04534	3.88907, 5.69106, 3.55775	2.69465, 5.50694, 2.65212	3	nol4	16700
GL172720.1	1255650	1255946	1255702, 1255858, 1255876	8, 13, 8	9.03009, 12.09744, 11.09712	6.29563, 7.46127, 7.208	6.38425, 9.43363, 7.82833	3	dsc3	87491
GL172720.1	1495475	1496386	1496273, 1495923, 1496304	12, 26, 8	13.02309, 26.43344, 11.29276	8.18299, 12.29193, 7.28048	10.10211, 23.23243, 8.00605	3	cdh2	122436
GL172720.1	1703466	1705550	1704340, 1704805, 1704507	20, 34, 16	18.94376, 31.94858, 19.23016	9.78792, 12.56093, 10.98939	15.74202, 28.61456, 15.4983	3	enosf1	38768
GL172720.1	1712808	1713574	1713001, 1713237, 1712889	11, 23, 6	14.06619, 26.66011, 9.80315	8.78526, 13.45545, 6.15798	11.08773, 23.45346, 6.64989	3	enosf1	30744
GL172720.1	1720584	1724045	1720877, 1720867, 1720623, 1721964, 1723852	24, 43, 8, 5, 9	16.94106, 30.56343, 7.31244, 4.10109, 8.70936	7.48787, 9.18211, 5.34542, 3.56361, 6.07389	13.82437, 27.26103, 4.42973, 1.85828, 5.6737	3	enosf1	20273
GL172720.1	1722476	1724184	1723660, 1723295, 1723852	30, 30, 9	24.47937, 17.6421, 8.70936	9.82328, 6.50353, 6.07389	21.09078, 14.72661, 5.6737	3	enosf1	20134
GL172720.1	1730314	1731219	1730566, 1730890, 1730481	10, 17, 4	8.96566, 12.89846, 4.2562	6.09945, 6.98824, 3.59308	6.32529, 10.19576, 1.99521	3	enosf1	13099
GL172720.1	1733091	1733600	1733393, 1733423, 1733361	6, 17, 7	4.03158, 11.80635, 7.2245	3.4684, 6.34478, 5.34322	2.04004, 9.15599, 4.39383	3	enosf1	10718
GL172721.1	166522	167644	167580, 167402, 166636	19, 41, 6	23.23215, 49.41093, 8.50802	12.58922, 19.72617, 5.77882	19.88115, 45.77559, 5.49795	3	olfm3	33920
GL172721.1	179261	180667	179607, 180000, 179950	36, 41, 21	39.80086, 44.58782, 25.48822	16.27963, 16.91459, 13.36255	36.06682, 41.0239, 21.52754	3	olfm3	46659
GL172721.1	670097	670589	670134, 670153, 670123	18, 14, 8	23.12099, 14.95956, 11.49924	12.72433, 8.95993, 7.35444	19.77341, 12.15388, 8.20118	3	NA	58229
GL172721.1	2043298	2043653	2043615, 2043594, 2043580	7, 11, 3	8.23936, 11.06741, 5.56207	5.85684, 7.20421, 3.66392	5.65381, 8.46163, 2.95501	3	faslg	21913
GL172722.1	282618	284135	284083, 283772, 284085	20, 26, 7	21.28823, 24.29165, 11.00036	11.19979, 11.0233, 6.88706	18.00031, 21.14985, 7.73729	3	NA	96513
GL172722.1	1552408	1552923	1552485, 1552790, 1552531	13, 10, 8	15.83039, 11.13727, 12.19733	9.57997, 7.34723, 7.5856	12.76281, 8.52791, 8.84738	3	kdm4c	52723
GL172722.1	1807121	1807371	1807250, 1807222, 1807244	3, 5, 3	3.47939, 4.904, 5.42437	3.03445, 4.03026, 3.6382	1.69536, 2.86823, 2.9425	3	uhrf2	0
GL172722.1	2848604	2849035	2848638, 2848655, 2848666	16, 24, 13	19.52324, 30.29643, 19.81065	11.14739, 15.24006, 11.3252	16.2998, 26.99947, 16.05254	3	rfx3	10956
GL172723.1	1497737	1498396	1497883, 1498196, 1498302	4, 7, 3	4.0687, 6.95845, 4.60246	3.49757, 5.19718, 3.44353	2.07148, 4.64832, 2.29516	3	adamts6	26651
GL172723.1	1730850	1731362	1731333, 1731309, 1731328	21, 30, 8	27.71227, 32.94988, 12.74696	14.57811, 14.67596, 7.74795	24.23594, 29.59495, 9.3579	3	cwc27	20197
GL172723.1	2000833	2002094	2001394, 2000938, 2000990, 2001403	16, 11, 3, 2	16.70885, 11.13044, 4.88407, 3.41488	9.55283, 7.24084, 3.51884, 2.63913	13.60186, 8.52145, 2.52517, 1.55995	3	rnf180	0
GL172723.1	2029043	2029570	2029333, 2029165, 2029175	9, 10, 4	11.65831, 10.22943, 6.76078	7.58613, 6.8463, 4.47191	8.82028, 7.67688, 4.00225	3	rnf180	15002
GL172723.1	2152657	2153636	2153250, 2153152, 2153286	3, 17, 5	3.47939, 19.55331, 7.87074	3.03445, 10.97284, 5.22117	1.69536, 16.56545, 4.92916	3	htr1a	62020
GL172723.1	2253042	2254069	2253753, 2253966, 2253245	5, 11, 2	5.95928, 12.78324, 3.92049	4.55168, 8.15282, 2.74794	3.64484, 10.08609, 1.69106	3	NA	4860
GL172723.1	2332395	2332910	2332619, 2332566, 2332367, 2332816	6, 11, 3, 3	6.65593, 12.273, 4.809, 4.88407	5.00807, 7.88207, 3.49971, 3.51884	4.22826, 9.60064, 2.47511, 2.52517	3	ipo11	0
GL172723.1	2702511	2703613	2703500, 2703088, 2703169	13, 18, 6	14.89543, 17.54178, 8.87911	9.08542, 9.52702, 5.89991	11.87463, 14.62992, 5.82886	3	zswim6	0
GL172723.1	2846698	2846977	2846966, 2846940, 2846941	17, 30, 4	20.94473, 36.7061, 7.29989	11.74187, 16.90088, 4.57991	17.66902, 33.27794, 4.42152	3	smim15	44606
GL172724.1	893020	893584	893169, 893171, 893369	7, 11, 3	9.06889, 12.69436, 5.42437	6.22251, 8.10641, 3.6382	6.40511, 10.00163, 2.9425	3	triobp	3694
GL172724.1	1081853	1082612	1082158, 1082302, 1081885, 1082556	8, 14, 2, 4	9.97521, 16.35845, 3.11273, 5.93893	6.7461, 9.74471, 2.5553, 4.25884	7.25176, 13.49237, 1.31973, 3.2878	3	SH3BP1	250
GL172724.1	1205324	1205869	1205824, 1205828, 1205835	7, 10, 5	9.06889, 11.54358, 9.11651	6.22251, 7.55998, 5.49589	6.40511, 8.91299, 6.02552	3	elfn2	27975
GL172724.1	1298357	1298861	1298458, 1298448, 1298433	11, 6, 3	10.28986, 4.73963, 4.73721	6.74317, 3.9245, 3.48078	7.54609, 2.72529, 2.40621	3	NA	0
GL172724.1	1388043	1388882	1388458, 1388661, 1388755	4, 9, 4	4.89779, 10.35587, 6.44916	3.88689, 6.97347, 4.39856	2.69465, 7.78707, 3.72978	3	rac2	5162
GL172724.1	1543268	1543815	1543551, 1543370, 1543470	14, 19, 12	16.72139, 18.17457, 17.75269	9.93962, 9.6219, 10.41156	13.61175, 15.23772, 14.08538	3	tst	12582
GL172724.1	2547406	2548564	2547836, 2547825, 2548497	6, 11, 2	6.59873, 10.10887, 3.53504	4.97973, 6.6337, 2.66831	4.17636, 7.56343, 1.64745	3	iars	37487
GL172724.1	3019728	3020136	3019896, 3019886, 3019885	148, 203, 32	183.96344, 254.78656, 48.26361	34.32353, 37.78734, 22.60378	179.03777, 249.93512, 43.77208	3	NA	4968
GL172725.1	272639	273343	272989, 272902, 273133	3, 8, 3	3.65562, 7.74942, 5.42437	3.11126, 5.60152, 3.6382	1.69536, 5.35916, 2.9425	3	NA	94178
GL172725.1	465475	466331	465762, 465774, 465824	15, 22, 12	14.84977, 21.52771, 15.15919	8.68048, 10.71759, 9.30046	11.83208, 18.47182, 11.62285	3	enpep	11292
GL172725.1	876112	876672	876484, 876507, 876336	6, 5, 2	7.61988, 5.19328, 3.81771	5.4447, 4.18408, 2.72865	5.07985, 3.05754, 1.69106	3	alpk1	0
GL172725.1	1492221	1492738	1492551, 1492406, 1492517	7, 10, 4	9.06889, 10.10522, 6.87594	6.22251, 6.77523, 4.49691	6.40511, 7.5608, 4.08952	3	camk2d	0
GL172725.1	2200804	2202005	2200995, 2201072, 2201672, 2201065, 2201923	24, 40, 27, 6, 10	21.12349, 32.6437, 18.01369, 5.38333, 10.21158	9.82996, 10.91742, 7.30822, 4.31691, 6.83612	17.84166, 29.29541, 15.08253, 2.93957, 7.02491	3	ndst3	163630
GL172726.1	115177	115420	115276, 115357, 115244	11, 12, 5	12.40239, 13.01212, 7.47829	7.9517, 8.17685, 5.11061	9.51567, 10.30359, 4.57972	3	aga	86671
GL172726.1	132139	132736	132546, 132546, 132546	18, 34, 8	23.385, 44.53822, 13.05497	12.86137, 19.90463, 7.83176	20.02916, 40.97498, 9.64658	3	aga	103633
GL172726.1	292983	293405	293130, 293160, 293111	8, 7, 2	10.5687, 7.67269, 3.92049	7.00033, 5.57878, 2.74794	7.7959, 5.28718, 1.69106	3	aga	264477
GL172726.1	511798	512141	512022, 512016, 511825	4, 4, 2	4.903, 3.06077, 3.92049	3.88907, 2.91332, 2.74794	2.69465, 1.33727, 1.69106	3	tenm2	478557
GL172726.1	635715	635999	635966, 635943, 635821	7, 12, 2	9.06041, 14.68168, 3.92049	6.21903, 9.06552, 2.74794	6.40511, 11.88794, 1.69106	3	tenm2	354699
GL172726.1	784401	784852	784525, 784608, 784551	8, 16, 2	10.354, 19.11075, 3.92049	6.91093, 10.9244, 2.74794	7.60625, 16.13979, 1.69106	3	tenm2	205846
GL172726.1	1397965	1398867	1398789, 1398838, 1398825	27, 17, 8	31.26171, 17.19823, 13.75789	14.80741, 9.59306, 8.00494	27.70115, 14.30016, 10.30403	3	NA	67479
GL172726.1	1703153	1704106	1703767, 1703671, 1703235, 1703687	6, 11, 2, 2	7.61988, 9.18984, 3.66828, 3.74074	5.4447, 6.06835, 2.69814, 2.71331	5.07985, 6.69718, 1.69106, 1.69106	3	dctd	53549
GL172726.1	2685832	2686132	2685887, 2685875, 2686016	9, 20, 9	9.96001, 20.7844, 14.53917	6.76914, 10.89825, 8.60883	7.23894, 17.75392, 11.03973	3	SNX25	0
GL172727.1	46990	47579	47486, 47457, 47432	24, 28, 7	30.3632, 29.80037, 10.74767	15.27754, 13.56676, 6.81414	26.82319, 26.51524, 7.51104	3	iqcd	7126
GL172727.1	175362	176560	175822, 176147, 176144	31, 67, 25	34.98125, 80.85027, 34.98381	15.48922, 24.85508, 17.51085	31.33878, 76.86166, 30.77403	3	rita1	19204
GL172727.1	184939	185479	185192, 185152, 185127	29, 41, 11	35.9954, 49.27889, 15.32022	16.85794, 19.64841, 9.33195	32.3323, 45.64566, 11.77629	3	rita1	10285
GL172727.1	2138283	2138653	2138427, 2138531, 2138374	11, 28, 7	12.32477, 31.64363, 11.57118	7.91, 14.66517, 7.03769	9.44347, 28.31622, 8.26685	3	OR11L1	13856
GL172727.1	2429665	2430108	2429986, 2429962, 2429774	5, 44, 5	6.22835, 53.21347, 7.66679	4.66689, 20.56544, 5.1653	3.83376, 49.52829, 4.74628	3	dnaja4.1	3133
GL172727.1	2529973	2530372	2530333, 2530345, 2530016	8, 7, 2	9.63203, 6.57508, 3.66828	6.58895, 4.97913, 2.69814	6.93141, 4.29074, 1.69106	3	sdr39u1	2552
GL172727.1	2627817	2628327	2628061, 2628041, 2627860	8, 9, 4	8.06527, 8.85657, 5.41112	5.78094, 6.1593, 4.0858	5.49383, 6.39733, 2.9425	3	adcy4	20837
GL172727.1	2764439	2764974	2764777, 2764652, 2764519	3, 4, 5	3.56303, 4.04795, 7.87074	3.07152, 3.48674, 5.22117	1.69536, 2.0914, 4.92916	3	ltb4r2	4795
GL172728.1	48612	49435	49301, 48774, 49285	4, 14, 3	4.903, 15.44691, 5.04534	3.88907, 9.23895, 3.55775	2.69465, 12.62142, 2.65212	3	NA	102294
GL172728.1	103612	104515	103662, 104267, 103667	6, 17, 3	5.73382, 16.91703, 5.56207	4.51938, 9.42378, 3.66392	3.44611, 14.02891, 2.95501	3	NA	47214
GL172728.1	173947	174824	174531, 174667, 174312	6, 14, 7	7.61988, 15.19828, 10.74767	5.4447, 9.0973, 6.81414	5.07985, 12.38299, 7.51104	3	NA	12175
GL172728.1	181642	182263	181741, 181836, 182093	7, 8, 3	9.06889, 8.9916, 5.56207	6.22251, 6.27613, 3.66392	6.40511, 6.50856, 2.95501	3	NA	19870
GL172728.1	193356	194391	193765, 193629, 193628	10, 33, 6	11.98261, 38.0333, 9.30472	7.78126, 16.49093, 6.02618	9.12378, 34.57997, 6.19533	3	mrpl4	29987
GL172728.1	268647	269206	268988, 268943, 269006	6, 4, 3	5.53613, 3.12981, 4.73721	4.40623, 2.95688, 3.48078	3.27048, 1.40069, 2.40621	3	mrpl4	39801
GL172728.1	305302	305690	305570, 305580, 305647	23, 18, 8	26.11341, 19.25101, 11.49924	13.13409, 10.55252, 7.35444	22.67784, 16.27496, 8.20118	3	s1pr2	36758
GL172728.1	328961	330580	330140, 329349, 329515	11, 18, 5	10.65385, 16.43271, 7.66679	6.96099, 8.85367, 5.1653	7.87645, 13.56427, 4.74628	3	s1pr2	11868
GL172728.1	367341	367875	367793, 367821, 367850	23, 36, 13	25.73329, 43.38753, 18.93438	12.90929, 18.39716, 10.99355	22.30894, 39.84277, 15.21234	3	dnmt1	1440
GL172728.1	412085	413035	412563, 412705, 412564	6, 15, 8	5.9475, 16.42003, 10.91127	4.63849, 9.60561, 7.13695	3.63995, 13.55206, 7.66117	3	p2ry11	0
GL172728.1	510415	511397	511208, 511140, 511225	8, 12, 4	9.71484, 13.94004, 6.65164	6.62754, 8.68309, 4.44719	7.00897, 11.18363, 3.90174	3	COL5A3	17702
GL172728.1	536065	537404	536938, 536841, 536305	9, 12, 6	7.34114, 10.59571, 7.49263	5.24424, 6.74654, 5.39152	4.85349, 8.014, 4.59054	3	COL5A3	43352
GL172728.1	538836	539326	539041, 538912, 538896	9, 6, 6	7.78676, 4.33248, 7.74775	5.5206, 3.6648, 5.49678	5.2351, 2.35469, 4.82159	3	COL5A3	46123
GL172728.1	578500	578961	578693, 578695, 578766	4, 8, 2	4.39407, 8.06986, 3.92049	3.66053, 5.78351, 2.74794	2.35559, 5.66031, 1.69106	3	rdh8	11286
GL172728.1	681242	681767	681413, 681448, 681373	14, 22, 9	18.54374, 24.09531, 13.15038	10.85514, 12.2578, 8.1716	15.35925, 20.96014, 9.73309	3	ANGPTL6	17055
GL172728.1	686763	686984	686957, 686957, 686957	16, 14, 6	20.96569, 17.67, 10.40377	11.89175, 10.42986, 6.29567	17.68937, 14.75333, 7.19706	3	ANGPTL6	22576
GL172728.1	1838662	1838976	1838888, 1838789, 1838839	3, 7, 2	3.65562, 7.67269, 3.81771	3.11126, 5.57878, 2.72865	1.69536, 5.28718, 1.69106	3	doc2b	95978
GL172728.1	2955368	2956358	2955573, 2955583, 2955563	71, 103, 26	76.42515, 115.99343, 30.53026	20.67825, 25.25618, 14.73115	72.2218, 111.74828, 26.42781	3	polr2j	13528
GL172729.1	296542	297012	296808, 296804, 296612	12, 14, 3	16.98347, 16.97918, 5.42437	10.11158, 10.07565, 3.6382	13.86363, 14.08912, 2.9425	3	TENM2	0
GL172729.1	585372	585949	585760, 585885, 585801	11, 15, 3	13.64437, 15.85414, 5.56207	8.58527, 9.27709, 3.66392	10.69036, 13.01227, 2.95501	3	TENM2	101183
GL172729.1	834406	835113	834592, 834621, 834625	15, 15, 4	18.0122, 17.42411, 6.44916	10.49166, 10.17163, 4.39856	14.84882, 14.51645, 3.72978	3	NA	232931
GL172729.1	1047541	1048148	1047847, 1047843, 1048031	10, 10, 2	10.88786, 10.48912, 3.53504	7.21301, 6.993, 2.66831	8.09731, 7.91262, 1.64745	3	NA	19896
GL172729.1	1701675	1702930	1702169, 1701830, 1702173	11, 22, 5	10.81903, 21.25216, 6.9862	7.0587, 10.55186, 4.95327	8.03142, 18.20535, 4.19047	3	mat2b	386889
GL172729.1	1946073	1946960	1946682, 1946721, 1946717	21, 35, 9	23.65978, 40.3764, 14.07227	12.30747, 17.04305, 8.47283	20.29633, 36.88144, 10.60195	3	mat2b	142859
GL172729.1	2392699	2393246	2392726, 2392739, 2392966	16, 18, 2	21.81573, 24.15165, 3.92049	12.30249, 13.2496, 2.74794	18.50939, 21.01448, 1.69106	3	acsl6	8465
GL172729.1	2896415	2896754	2896642, 2896612, 2896608	25, 22, 6	33.13795, 24.86682, 8.02808	16.53155, 12.7146, 5.60622	29.53483, 21.70909, 5.07331	3	pdlim4	46843
GL172730.1	1684606	1685412	1685140, 1685258, 1684714	11, 17, 4	9.55249, 11.80635, 4.64836	6.29308, 6.34478, 3.77873	6.85834, 9.15599, 2.3393	3	tshz3	109274
GL172730.1	1687451	1688510	1688035, 1687922, 1687706	11, 24, 6	9.63839, 19.54114, 7.04282	6.34603, 8.91815, 5.19266	6.93694, 16.55392, 4.24352	3	tshz3	106176
GL172731.1	391128	392758	391208, 391193, 392492, 391149	7, 18, 12, 3	6.50238, 15.67274, 8.52327, 3.72712	4.93681, 8.39232, 5.45772, 3.14102	4.08761, 12.83809, 6.08778, 1.69106	3	gad1.2	22397
GL172731.1	398218	399788	398990, 398865, 398842, 399153	56, 58, 10, 11	42.31499, 38.51368, 7.53294, 8.48994	10.74745, 8.98033, 5.207, 5.63067	38.53687, 35.05188, 4.63009, 5.48611	3	gad1.2	29487
GL172731.1	403991	404470	404395, 404351, 404324	30, 31, 11	18.14333, 15.48457, 8.59585	6.72231, 5.4588, 5.69713	14.97571, 12.65816, 5.58146	3	gad1.2	35260
GL172731.1	412140	413469	413038, 412994, 412867	27, 45, 7	19.46924, 31.42756, 6.6632	8.04154, 9.07298, 5.03001	16.24742, 28.10576, 3.91233	3	gad1.2	43409
GL172731.1	472131	472372	472258, 472283, 472180	6, 7, 6	7.61249, 7.5164, 9.54334	5.44165, 5.49817, 6.09137	5.07985, 5.16529, 6.41185	3	gad1.2	103400
GL172731.1	1102543	1103636	1102954, 1103110, 1103015, 1103542	13, 6, 3, 2	14.56077, 5.61219, 4.88407, 3.41488	8.9016, 4.45009, 3.51884, 2.63913	11.55548, 3.44597, 2.52517, 1.55995	3	PIGN	0
GL172731.1	1326467	1328232	1327644, 1327429, 1326693, 1327846	12, 27, 5, 5	11.19757, 26.12939, 7.47829, 7.13956	7.1143, 11.75509, 5.11061, 5.00463	8.38758, 22.93659, 4.57972, 4.31294	3	NA	6952
GL172731.1	1800763	1801201	1801022, 1801043, 1800961	10, 12, 2	13.4368, 14.32284, 3.59985	8.44669, 8.88307, 2.68315	10.49476, 11.55045, 1.69106	3	NA	0
GL172731.1	2831773	2832230	2831868, 2832019, 2832135	3, 8, 3	3.65562, 8.67929, 5.56207	3.11126, 6.11461, 3.66392	1.69536, 6.23181, 2.95501	3	foxq1	178239
GL172732.1	175112	175514	175380, 175354, 175358	12, 16, 5	11.96911, 15.88448, 6.45401	7.57603, 9.06011, 4.75797	9.11236, 13.04103, 3.73145	3	osr2	1213
GL172732.1	696648	697314	696996, 696874, 696951	8, 6, 4	8.89413, 4.48728, 6.44916	6.22634, 3.76445, 4.39856	6.25661, 2.49638, 3.72978	3	vps13b	0
GL172732.1	1380319	1380606	1380441, 1380543, 1380532	8, 8, 2	9.31851, 8.9916, 3.92049	6.43895, 6.27613, 2.74794	6.63885, 6.50856, 1.69106	3	rbm12b	41993
GL172732.1	1446441	1446624	1446484, 1446489, 1446484	178, 217, 97	242.35846, 288.07941, 145.67087	44.49582, 43.94758, 43.93377	237.23601, 283.13184, 140.30261	3	rbm12b	108115
GL172732.1	1626214	1626914	1626465, 1626523, 1626552	6, 11, 3	7.61988, 12.96603, 5.56207	5.4447, 8.24725, 3.66392	5.07985, 10.25997, 2.95501	3	triqk	31079
GL172732.1	1678287	1678871	1678515, 1678501, 1678490	6, 7, 4	7.37818, 7.67269, 7.29989	5.34253, 5.57878, 4.57991	4.88651, 5.28718, 4.42152	3	triqk	83152
GL172732.1	1693608	1694060	1693657, 1693780, 1693931	6, 6, 4	7.16192, 6.40438, 6.87594	5.24696, 4.88143, 4.49691	4.68853, 4.13091, 4.08952	3	triqk	98473
GL172732.1	1808307	1808940	1808635, 1808719, 1808804	3, 6, 4	3.65562, 6.11367, 6.2647	3.11126, 4.72874, 4.35098	1.69536, 3.90716, 3.56992	3	NA	10374
GL172732.1	1837874	1838114	1837893, 1837912, 1837935	6, 7, 4	7.61988, 7.64105, 7.29989	5.4447, 5.56259, 4.57991	5.07985, 5.28106, 4.42152	3	NA	39941
GL172732.1	1878021	1878732	1878448, 1878463, 1878431	6, 13, 5	6.89739, 13.61094, 7.13956	5.12474, 8.3626, 5.00463	4.44884, 10.86915, 4.31294	3	NA	80088
GL172732.1	2295077	2295384	2295261, 2295152, 2295247	4, 6, 4	4.7861, 5.53042, 6.35488	3.83941, 4.40292, 4.37464	2.68855, 3.37013, 3.6544	3	tmem55a	6734
GL172732.1	2390748	2391252	2390956, 2390938, 2391120	8, 18, 2	9.10005, 20.81896, 3.20526	6.33086, 11.46466, 2.58265	6.43334, 17.7876, 1.39649	3	necab1	0
GL172732.1	2788008	2788532	2788317, 2788178, 2788159	18, 12, 6	20.59285, 11.84223, 8.68762	11.33541, 7.50099, 5.83874	17.32971, 9.18997, 5.65258	3	NA	0
GL172733.1	3761	4224	4165, 4101, 4129	17, 5, 6	21.29303, 5.03306, 9.08414	11.92755, 4.09988, 5.96238	18.00439, 2.98417, 6.00685	3	atp8b1	0
GL172733.1	98673	99326	98793, 99135, 99178	12, 20, 4	15.61763, 21.70695, 6.99782	9.51737, 11.44899, 4.52218	12.56219, 18.64516, 4.20007	3	fech	38548
GL172733.1	170930	171448	171224, 171142, 171225	8, 14, 5	10.5687, 16.35845, 9.11651	7.00033, 9.74471, 5.49589	7.7959, 13.49237, 6.02552	3	NA	13621
GL172733.1	265684	266346	265711, 265711, 265710	115, 184, 56	154.0553, 245.23807, 85.65462	37.41832, 42.65726, 33.48353	149.29871, 240.41278, 80.69601	3	st8sia3	53361
GL172733.1	385750	386354	385998, 386006, 386113	9, 10, 4	8.82467, 7.15814, 6.09537	6.14087, 4.96969, 4.30442	6.19633, 4.83624, 3.42444	3	wdr7	0
GL172733.1	392187	392475	392336, 392368, 392372	35, 45, 7	38.52695, 45.51207, 9.71061	15.9513, 15.74673, 6.47154	34.81516, 41.93392, 6.56723	3	wdr7	0
GL172733.1	481749	482403	482296, 482265, 482221	13, 11, 2	16.03731, 11.52739, 3.92049	9.68541, 7.46869, 2.74794	12.96091, 8.89872, 1.69106	3	wdr7	0
GL172733.1	540889	541220	540905, 540965, 540927	9, 11, 4	10.39881, 12.43715, 5.93893	6.99514, 7.9703, 4.25884	7.64607, 9.75663, 3.2878	3	txnl1	0
GL172733.1	671538	672383	672037, 671938, 672043	5, 7, 2	5.83803, 6.6665, 3.30553	4.4974, 5.03191, 2.61059	3.53877, 4.37618, 1.47682	3	txnl1	121878
GL172733.1	739065	739588	739072, 739095, 739093	13, 30, 12	16.25199, 35.446, 18.65522	9.7932, 16.15855, 10.73209	13.1654, 32.04167, 14.94738	3	txnl1	189405
GL172733.1	878820	879362	879122, 879117, 879031	4, 10, 4	4.903, 10.2929, 7.29989	3.88907, 6.88239, 4.57991	2.69465, 7.73838, 4.42152	3	tcf4	145732
GL172733.1	932032	932667	932238, 932277, 932128	5, 14, 2	5.95928, 14.09015, 3.92049	4.55168, 8.44957, 2.74794	3.64484, 11.32711, 1.69106	3	tcf4	92427
GL172733.1	1107621	1107980	1107768, 1107771, 1107926	4, 8, 5	4.903, 8.9916, 8.09286	3.88907, 6.27613, 5.27827	2.69465, 6.50856, 5.12496	3	ccdc68	41964
GL172733.1	1360300	1364699	1361744, 1361754, 1363369, 1361119, 1361941, 1362809, 1363496	31, 22, 18, 15, 8, 9, 6	25.22791, 13.90597, 10.16695, 14.27644, 6.10333, 7.04992, 4.06139	9.91521, 6.36728, 5.22338, 8.33392, 4.59851, 5.06123, 3.488	21.81716, 11.1516, 7.61853, 10.79381, 3.43226, 4.2506, 1.81896	3	NA	24421
GL172733.1	1363163	1364699	1364436, 1363369, 1363496	13, 18, 6	6.78819, 10.16695, 4.06139	4.23356, 5.22338, 3.488	4.34899, 7.61853, 1.81896	3	NA	24421
GL172733.1	1379107	1379628	1379598, 1379592, 1379506	13, 8, 2	17.46498, 7.85297, 3.89979	10.37026, 5.66089, 2.74416	14.32451, 5.45655, 1.69106	3	NA	9492
GL172733.1	1418178	1419486	1418669, 1418527, 1419286	9, 5, 4	10.55645, 4.98922, 5.53076	7.07387, 4.07641, 4.12773	7.79449, 2.94373, 2.95501	3	c18orf54	855
GL172733.1	1757996	1758539	1758321, 1758321, 1758321	7, 12, 4	7.83174, 10.50074, 6.87594	5.6591, 6.68804, 4.49691	5.27596, 7.92299, 4.08952	3	DCC	0
GL172733.1	1977846	1978318	1977886, 1977871, 1977898	23, 52, 13	28.5178, 67.99947, 19.50381	14.52521, 25.29296, 11.21245	25.02062, 64.13804, 15.7587	3	DCC	95568
GL172733.1	2048763	2049444	2049411, 2049416, 2049388	22, 35, 22	31.40196, 43.71353, 34.61844	16.2699, 19.01533, 17.715	27.83785, 40.1637, 30.41696	3	DCC	166485
GL172733.1	2118089	2118670	2118495, 2118308, 2118158	4, 9, 2	3.72822, 9.86161, 3.59985	3.31321, 6.7171, 2.68315	1.76101, 7.33122, 1.69106	3	DCC	235811
GL172733.1	2179366	2179819	2179752, 2179775, 2179717	17, 22, 2	20.5045, 26.1586, 3.92049	11.5031, 13.46741, 2.74794	17.24393, 22.96451, 1.69106	3	mex3c	215377
GL172733.1	2249865	2250613	2250576, 2250587, 2250581	58, 111, 24	72.69268, 144.18056, 36.05598	24.91304, 34.64251, 18.20938	68.52792, 139.78029, 31.81996	3	mex3c	144583
GL172733.1	2281123	2281661	2281462, 2281447, 2281344	6, 5, 3	7.30422, 5.19328, 5.42437	5.31029, 4.18408, 3.6382	4.81866, 3.05754, 2.9425	3	mex3c	113535
GL172733.1	2299559	2299800	2299587, 2299588, 2299587	22, 16, 3	26.26601, 15.88448, 4.88407	13.52918, 9.06011, 3.51884	22.82711, 13.04103, 2.52517	3	mex3c	95396
GL172733.1	2309212	2309633	2309442, 2309356, 2309337	9, 12, 4	10.39881, 13.75861, 6.2647	6.99514, 8.58643, 4.35098	7.64607, 11.01037, 3.56992	3	mex3c	85563
GL172733.1	2380439	2381118	2380685, 2380961, 2380888	3, 7, 4	3.65562, 7.67269, 5.65793	3.11126, 5.57878, 4.17053	1.69536, 5.28718, 3.03915	3	mex3c	14078
GL172733.1	2468553	2468850	2468789, 2468678, 2468797	16, 15, 4	13.92184, 10.90525, 4.99325	7.86523, 6.27334, 3.92627	10.95208, 8.30823, 2.62711	3	baat	0
GL172733.1	2471518	2472364	2471929, 2472107, 2472052	19, 24, 9	17.6794, 20.74841, 11.67443	9.32183, 9.61156, 7.59313	14.52938, 17.71937, 8.36492	3	NA	0
GL172733.1	2479807	2481552	2481136, 2480984, 2480792	22, 30, 9	20.95606, 24.669, 9.73866	10.37394, 9.92483, 6.65141	17.68019, 21.51657, 6.59446	3	NA	5812
GL172733.1	2485000	2486439	2485228, 2485343, 2485557	14, 24, 10	8.42165, 12.9421, 9.00964	5.00555, 5.50766, 6.12623	5.82303, 10.23718, 5.94477	3	NA	11005
GL172733.1	2485000	2486439	2485891, 2485343, 2485557	9, 24, 10	4.36708, 12.9421, 9.00964	3.35485, 5.50766, 6.12623	2.3373, 10.23718, 5.94477	3	NA	11005
GL172733.1	2488197	2491732	2490153, 2489862, 2488913, 2490047, 2490899, 2491234	23, 32, 7, 7, 6, 6	18.34215, 20.07246, 5.65673, 5.8846, 5.27345, 5.49806	8.52966, 7.16373, 4.4248, 4.56607, 4.25172, 4.38413	15.1653, 17.06617, 3.03915, 3.24734, 2.8381, 2.95501	3	NA	14202
GL172733.1	2488339	2491732	2491413, 2489862, 2488913, 2490047, 2490899, 2491234	7, 32, 7, 7, 6, 6	3.7334, 20.07246, 5.65673, 5.8846, 5.27345, 5.49806	3.17538, 7.16373, 4.4248, 4.56607, 4.25172, 4.38413	1.76618, 17.06617, 3.03915, 3.24734, 2.8381, 2.95501	3	NA	14344
GL172733.1	2508295	2508891	2508633, 2508661, 2508762	21, 16, 11	23.38445, 16.74828, 13.64392	12.14532, 9.57618, 8.58504	20.0291, 13.86743, 10.19942	3	NA	34300
GL172733.1	2520407	2521956	2521478, 2521303, 2521658	22, 48, 12	18.91483, 48.15345, 13.54606	9.15815, 15.94575, 8.47172	15.7136, 44.5368, 10.10506	3	NA	46412
GL172733.1	2527592	2528403	2528040, 2528045, 2528049	20, 23, 8	17.98195, 18.76707, 9.75397	9.20756, 8.77238, 6.64563	14.82012, 15.80871, 6.60951	3	NA	42639
GL172733.1	2547925	2548469	2548182, 2548211, 2548088	17, 22, 5	19.32295, 24.09531, 7.47829	10.84171, 12.2578, 5.11061	16.10677, 20.96014, 4.57972	3	NA	22573
GL172733.1	2682016	2682718	2682410, 2682109, 2682508	6, 5, 4	7.16192, 4.98922, 6.65164	5.24696, 4.07641, 4.44719	4.68853, 2.94373, 3.90174	3	mapk4	13321
GL172733.1	2690977	2691565	2691303, 2691110, 2691128	14, 39, 13	14.05555, 42.87729, 18.17224	8.42897, 16.79299, 10.68078	11.07846, 39.34044, 14.48573	3	me2	12822
GL172733.1	2786032	2786388	2786354, 2786247, 2786347	16, 10, 3	20.45115, 10.55656, 5.42437	11.63282, 7.03066, 3.6382	17.19289, 7.97664, 2.9425	3	lipg	14311
GL172733.1	2817540	2817911	2817829, 2817616, 2817686	6, 17, 5	6.65593, 18.88877, 7.30312	5.00807, 10.59198, 5.05706	4.22826, 15.92598, 4.42152	3	lipg	45819
GL172734.1	682729	683374	683286, 683286, 683094	20, 33, 14	21.95054, 36.52728, 20.11734	11.59326, 15.59841, 11.55326	18.63999, 33.10209, 16.34318	3	FAM98A	5565
GL172734.1	2064591	2065361	2065260, 2065235, 2065230	20, 29, 5	23.05254, 31.12944, 8.3366	12.2382, 13.97947, 5.33663	19.70695, 27.81366, 5.34135	3	utrn	13032
GL172735.1	517	955	815, 792, 786	11, 14, 3	11.41591, 15.44691, 4.47802	7.40521, 9.23895, 3.40707	8.59317, 12.62142, 2.18865	3	NA	14344
GL172735.1	2916	3451	3420, 3346, 3132	14, 10, 8	14.05555, 9.17408, 11.39458	8.42897, 6.2259, 7.31727	11.07846, 6.68211, 8.1051	3	NA	11848
GL172735.1	47316	47601	47483, 47496, 47360	10, 11, 4	9.79255, 10.31722, 5.19127	6.5939, 6.75966, 4.00445	7.08336, 7.75975, 2.78831	3	NA	0
GL172735.1	54783	55351	55214, 55037, 54923	17, 21, 6	13.42923, 17.21803, 6.94084	7.3061, 8.45817, 5.14521	10.48816, 14.31874, 4.15117	3	NA	2049
GL172735.1	58314	58979	58673, 58654, 58695	27, 26, 9	26.11096, 24.03616, 10.72015	11.74424, 10.87366, 7.1542	22.67591, 20.90344, 7.4943	3	NA	5580
GL172735.1	92245	92803	92713, 92738, 92753	8, 12, 9	9.97521, 11.04719, 13.39371	6.7461, 7.02294, 8.25545	7.25176, 8.44326, 9.96118	3	NA	20135
GL172735.1	134017	135135	134615, 134989, 134996	10, 26, 4	8.3896, 25.23786, 5.53076	5.7447, 11.58109, 4.12773	5.7932, 22.07034, 2.95501	3	NA	19673
GL172735.1	172554	173184	172896, 172918, 172715	4, 11, 5	4.22442, 10.94385, 9.11651	3.57719, 7.13205, 5.49589	2.20855, 8.34428, 6.02552	3	NA	0
GL172735.1	224245	224839	224767, 224788, 224831	35, 23, 7	46.76055, 26.99135, 10.87163	20.78704, 13.64889, 6.85041	42.90925, 23.77551, 7.62599	3	U4	6741
GL172735.1	351949	352503	352179, 352207, 352225	7, 5, 3	7.19865, 5.19328, 4.88407	5.32922, 4.18408, 3.51884	4.72408, 3.05754, 2.52517	3	5S_rRNA	27159
GL172735.1	376311	377096	376538, 376615, 376608	9, 12, 5	9.62804, 13.01212, 6.84187	6.59167, 8.17685, 4.90296	6.92975, 10.30359, 4.07555	3	5S_rRNA	2566
GL172735.1	466599	467264	466778, 466636, 466862	5, 16, 4	5.50773, 16.82552, 6.65164	4.34206, 9.62185, 4.44719	3.24416, 13.9416, 3.90174	3	arc	18286
GL172735.1	477196	477536	477458, 477481, 477485	6, 10, 3	7.61249, 11.37654, 5.56207	5.44165, 7.47341, 3.66392	5.07985, 8.75533, 2.95501	3	arc	28883
GL172735.1	532645	533057	532768, 532767, 532672	3, 16, 5	3.65562, 19.67513, 7.76668	3.11126, 11.22841, 5.19308	1.69536, 16.68293, 4.83877	3	adgrb1	37774
GL172735.1	552607	552868	552661, 552643, 552664	12, 9, 4	13.64344, 9.20393, 5.93893	8.52447, 6.35727, 4.25884	10.69036, 6.70932, 3.2878	3	adgrb1	17963
GL172735.1	639321	639753	639394, 639375, 639413	14, 41, 5	14.65403, 46.49146, 6.51449	8.78229, 18.01503, 4.78153	11.64527, 42.89924, 3.79029	3	adgrb1	0
GL172735.1	660178	660970	660703, 660621, 660511	4, 10, 6	4.5802, 9.42736, 7.61732	3.74783, 6.378, 5.44364	2.51554, 6.92147, 4.70899	3	adgrb1	0
GL172735.1	677192	678224	677580, 677516, 677512	10, 16, 5	13.70053, 16.5964, 6.70559	8.55596, 9.48613, 4.85366	10.7403, 13.72079, 3.94956	3	adgrb1	0
GL172735.1	786542	787246	786844, 786899, 787078	3, 10, 5	3.11905, 9.75282, 7.87074	2.86176, 6.57062, 5.22117	1.43254, 7.2279, 4.92916	3	adgrb1	0
GL172735.1	797562	798453	797831, 797843, 798314	5, 6, 2	6.02231, 6.40438, 3.92049	4.57931, 4.88143, 2.74794	3.70439, 4.13091, 1.69106	3	adgrb1	0
GL172735.1	853322	854395	854225, 853658, 853830, 854223	10, 14, 4, 3	9.68645, 11.60601, 5.93893, 4.66845	6.53161, 6.93527, 4.25884, 3.46206	6.98349, 8.97309, 3.2878, 2.35779	3	adgrb1	42328
GL172735.1	869354	869777	869443, 869425, 869384	23, 13, 8	29.02581, 15.0994, 13.75789	14.81043, 9.19575, 8.00494	25.51681, 12.28868, 10.30403	3	adgrb1	58360
GL172735.1	877152	877893	877535, 877534, 877695	7, 14, 3	6.6295, 12.98763, 4.25463	5.0106, 7.78446, 3.33642	4.20618, 10.28053, 1.99374	3	adgrb1	66158
GL172735.1	880686	880882	880877, 880852, 880862	12, 16, 5	11.09642, 12.52383, 6.28113	7.05289, 7.01297, 4.68864	8.29269, 9.83997, 3.58571	3	adgrb1	69692
GL172735.1	885496	885862	885697, 885748, 885689	9, 16, 3	7.90705, 14.76796, 3.96896	5.59431, 8.38251, 3.23577	5.34736, 11.9704, 1.73384	3	adgrb1	74502
GL172735.1	943810	944529	943922, 944280, 944051	5, 12, 3	5.40724, 12.15947, 4.4192	4.29263, 7.68788, 3.38913	3.15317, 9.49207, 2.14332	3	adgrb1	132816
GL172735.1	976068	977262	976138, 976617, 976587	4, 12, 2	3.72822, 11.48601, 3.81771	3.31321, 7.28837, 2.72865	1.76101, 8.85934, 1.69106	3	adgrb1	165074
GL172735.1	976296	977262	976992, 976617, 976587	6, 12, 2	5.61343, 11.48601, 3.81771	4.4508, 7.28837, 2.72865	3.33778, 8.85934, 1.69106	3	adgrb1	165302
GL172735.1	985256	986229	985713, 985400, 986113	4, 12, 3	3.72822, 12.42827, 4.36245	3.31321, 7.84424, 3.37138	1.76101, 9.74902, 2.08834	3	adgrb1	174262
GL172735.1	994302	995151	994569, 994952, 994993	6, 8, 2	7.61988, 7.27382, 3.35897	5.4447, 5.32238, 2.62478	5.07985, 4.94278, 1.5278	3	adgrb1	183308
GL172735.1	1047449	1048044	1047841, 1047858, 1047678	11, 8, 3	11.81399, 8.18358, 5.56207	7.62994, 5.84683, 3.66392	8.96612, 5.76758, 2.95501	3	adgrb1	236455
GL172735.1	1081734	1082056	1081992, 1081966, 1081962	5, 15, 4	5.7227, 14.72347, 6.2647	4.4444, 8.60445, 4.35098	3.43572, 11.9278, 3.56992	3	XB-GENE-5872721	232568
GL172735.1	1237626	1238169	1237721, 1237813, 1237856	7, 10, 3	7.25118, 9.37547, 4.809	5.35761, 6.34699, 3.49971	4.77171, 6.87229, 2.47511	3	XB-GENE-5872721	76455
GL172735.1	1278164	1278684	1278319, 1278311, 1278293	6, 10, 6	6.3812, 11.29533, 10.08818	4.8695, 7.43087, 6.22606	3.97565, 8.67822, 6.90775	3	XB-GENE-5872721	35940
GL172735.1	1306336	1306871	1306370, 1306661, 1306481	5, 11, 4	6.22835, 13.20417, 7.29989	4.66689, 8.36817, 4.57991	3.83376, 10.48026, 4.42152	3	XB-GENE-5872721	7753
GL172735.1	1341372	1341730	1341497, 1341540, 1341504	12, 14, 5	14.73798, 15.44691, 7.87074	9.09369, 9.23895, 5.22117	11.72408, 12.62142, 4.92916	3	XB-GENE-5872721	25460
GL172735.1	1364430	1364709	1364480, 1364465, 1364489	12, 16, 4	13.40207, 17.91879, 7.26512	8.39313, 10.25785, 4.5736	10.46172, 14.99118, 4.42152	3	tsnare1	28582
GL172735.1	1384861	1385436	1384889, 1384905, 1384893	56, 59, 23	72.74363, 66.85845, 33.25152	25.98906, 21.14927, 17.01874	68.57822, 63.00906, 29.08233	3	tsnare1	7855
GL172735.1	1398101	1398701	1398536, 1398545, 1398433	6, 7, 2	3.92997, 4.3365, 3.30553	3.40136, 3.57351, 2.61059	1.94685, 2.35864, 1.47682	3	tsnare1	0
GL172735.1	1402749	1403112	1403071, 1403079, 1403074	22, 26, 5	23.43501, 27.2545, 8.75316	11.86378, 12.78229, 5.42662	20.07789, 24.03142, 5.71612	3	tsnare1	0
GL172735.1	1461068	1461465	1461189, 1461131, 1461358	7, 10, 3	7.83174, 9.9845, 5.56207	5.6591, 6.70562, 3.66392	5.27596, 7.44716, 2.95501	3	tsnare1	12102
GL172735.1	1494304	1495867	1495048, 1495060, 1495043	22, 64, 13	23.03701, 71.90031, 17.49828	11.62527, 21.50637, 10.38532	19.69229, 67.99789, 13.84394	3	tsnare1	45338
GL172735.1	1523316	1523779	1523418, 1523350, 1523360	13, 12, 4	13.87358, 10.00901, 5.53076	8.51403, 6.38363, 4.12773	10.90501, 7.46918, 2.95501	3	tsnare1	74350
GL172735.1	1531378	1532415	1531765, 1531944, 1531883	8, 12, 6	8.28288, 13.01212, 8.50802	5.90156, 8.17685, 5.77882	5.69448, 10.30359, 5.49795	3	tsnare1	82412
GL172735.1	1547772	1548446	1548415, 1548420, 1548370	31, 53, 9	39.77462, 64.64649, 13.92749	18.30917, 22.83208, 8.42844	36.04115, 60.82116, 10.46294	3	tsnare1	98806
GL172735.1	1590362	1590692	1590658, 1590500, 1590589	6, 6, 2	6.32943, 5.92021, 3.20526	4.84271, 4.62346, 2.58265	3.92712, 3.73022, 1.39649	3	tsnare1	141396
GL172735.1	1623044	1623951	1623322, 1623358, 1623367	15, 14, 4	17.24316, 14.50897, 6.65164	10.07138, 8.69727, 4.44719	14.11062, 11.7272, 3.90174	3	tsnare1	174078
GL172735.1	1690609	1691214	1690888, 1690755, 1690899	9, 4, 2	8.82467, 3.74204, 3.53504	6.14087, 3.32096, 2.66831	6.19633, 1.94621, 1.64745	3	cox11	134618
GL172735.1	1697166	1698047	1697217, 1697401, 1697715	5, 16, 6	5.31092, 17.22551, 9.08414	4.24432, 9.85691, 5.96238	3.06723, 14.32547, 6.00685	3	cox11	127785
GL172735.1	1699072	1699986	1699514, 1699942, 1699921	4, 6, 4	4.903, 5.1562, 5.93893	3.88907, 4.1813, 4.25884	2.69465, 3.05754, 3.2878	3	cox11	125846
GL172735.1	1755291	1755778	1755481, 1755510, 1755485	17, 34, 8	19.60094, 39.43513, 13.39021	10.99983, 16.90686, 7.9174	16.3751, 35.95719, 9.96118	3	cox11	70054
GL172735.1	1832166	1832696	1832670, 1832669, 1832681	20, 24, 8	23.05254, 24.65796, 11.94992	12.2382, 11.93064, 7.50694	19.70695, 21.50631, 8.61584	3	cox11	2167
GL172735.1	1867902	1868380	1868066, 1868318, 1868098	8, 6, 6	8.17239, 6.40438, 10.40377	5.84062, 4.88143, 6.29567	5.59248, 4.13091, 7.19706	3	ptp4a3	32211
GL172735.1	1942401	1942787	1942587, 1942649, 1942603	7, 18, 5	6.50238, 18.6116, 6.57654	4.93681, 10.17169, 4.80533	4.08761, 15.65891, 3.84567	3	NA	0
GL172735.1	1993899	1994424	1994388, 1994388, 1994360	10, 7, 8	12.35236, 6.95845, 13.05497	7.96044, 5.19718, 7.83176	9.46788, 4.64832, 9.64658	3	gpr20	22838
GL172735.1	1999397	2000328	2000143, 2000159, 1999438, 2000199	6, 18, 5, 5	5.69308, 15.67274, 6.84187, 6.22616	4.49628, 8.39232, 4.90296, 4.66598	3.41293, 12.83809, 4.07555, 3.54728	3	gpr20	16934
GL172735.1	2004221	2004848	2004632, 2004362, 2004525	8, 19, 6	6.65755, 14.3902, 7.25871	4.94682, 7.35563, 5.29022	4.22973, 11.61386, 4.42152	3	gpr20	12414
GL172735.1	2109981	2110840	2110476, 2110403, 2110710	6, 6, 6	6.65593, 5.82849, 8.33897	5.00807, 4.57257, 5.72012	4.22826, 3.64568, 5.34135	3	dennd3	17246
GL172735.1	2150823	2151306	2151047, 2151025, 2151216	12, 9, 3	16.67068, 9.32695, 5.56207	9.98245, 6.42612, 3.66392	13.56636, 6.82581, 2.95501	3	dennd3	0
GL172735.1	2159172	2159499	2159330, 2159297, 2159393	5, 10, 3	6.1536, 9.86709, 5.42437	4.6356, 6.63743, 3.6382	3.81853, 7.33528, 2.9425	3	dennd3	0
GL172735.1	2224140	2224401	2224211, 2224359, 2224344	7, 14, 3	9.06889, 16.76518, 5.56207	6.22251, 9.96287, 3.66392	6.40511, 13.88344, 2.95501	3	ago2	0
GL172735.1	2388963	2389537	2388986, 2388976, 2389004	36, 47, 12	45.6537, 55.4385, 18.33752	19.73296, 20.44084, 10.62308	41.82063, 51.72356, 14.64402	3	ptk2	0
GL172735.1	2405223	2405840	2405782, 2405777, 2405807	19, 20, 9	22.47009, 19.53304, 13.15038	12.1629, 10.14412, 8.1716	19.14372, 16.54608, 9.73309	3	ptk2	0
GL172735.1	2447218	2447595	2447354, 2447369, 2447419	5, 8, 2	6.22835, 8.9916, 3.92049	4.66689, 6.27613, 2.74794	3.83376, 6.50856, 1.69106	3	trappc9	0
GL172735.1	2506787	2507149	2507117, 2507096, 2506972	9, 20, 2	10.39881, 23.36591, 3.66828	6.99514, 12.41889, 2.69814	7.64607, 20.25303, 1.69106	3	trappc9	0
GL172735.1	2565223	2565598	2565469, 2565443, 2565488	9, 9, 7	9.96001, 10.15869, 10.51276	6.76914, 6.87271, 6.74275	7.23894, 7.61097, 7.29716	3	trappc9	0
GL172735.1	2575929	2577226	2575958, 2575979, 2575967	9, 18, 10	9.44146, 17.95159, 14.12116	6.48958, 9.77483, 8.72294	6.75382, 15.02259, 10.64613	3	trappc9	0
GL172735.1	2608566	2608888	2608673, 2608709, 2608753	6, 13, 3	7.61988, 16.19123, 5.04534	5.4447, 9.76286, 3.55775	5.07985, 13.33108, 2.65212	3	trappc9	12452
GL172735.1	2625907	2626846	2626810, 2626819, 2626728	40, 93, 14	49.9081, 118.48901, 21.61393	20.47631, 31.27592, 12.13414	46.01096, 114.22902, 17.78121	3	trappc9	29793
GL172735.1	2668991	2669498	2669019, 2669012, 2669026	33, 74, 18	44.36423, 93.7596, 24.24802	20.1886, 28.28487, 13.29735	40.55302, 89.66295, 20.32724	3	trappc9	72877
GL172735.1	2679207	2679674	2679388, 2679364, 2679241	6, 24, 4	5.90337, 25.66734, 6.65164	4.61417, 12.53556, 4.44719	3.59884, 22.48835, 3.90174	3	trappc9	83093
GL172735.1	2702231	2702604	2702410, 2702492, 2702470	4, 16, 7	4.14495, 18.29366, 11.57118	3.53694, 10.47081, 7.03769	2.13934, 15.35182, 8.26685	3	KCNK9	74923
GL172735.1	2729849	2730301	2730260, 2730272, 2730061	8, 37, 5	8.89413, 40.76122, 6.70559	6.22634, 16.41799, 4.85366	6.25661, 37.26072, 3.94956	3	KCNK9	47226
GL172735.1	2835396	2836158	2835772, 2836024, 2835674	6, 14, 4	5.9475, 14.50897, 6.09537	4.63849, 8.69727, 4.30442	3.63995, 11.7272, 3.42444	3	KCNK9	0
GL172736.1	3051	3368	3285, 3341, 3213	6, 10, 7	7.61988, 11.37654, 11.27367	5.4447, 7.47341, 6.96156	5.07985, 8.75533, 7.99332	3	vsnl1	73779
GL172736.1	33328	35026	33443, 33936, 33945, 34930	9, 10, 4, 3	7.98944, 9.42736, 6.09537, 4.73721	5.64454, 6.378, 4.30442, 3.48078	5.42235, 6.92147, 3.42444, 2.40621	3	vsnl1	42121
GL172736.1	156781	157582	157259, 157289, 157241	6, 11, 5	7.02651, 11.96065, 8.60653	5.18513, 7.71134, 5.39629	4.56654, 9.3028, 5.58162	3	vsnl1	0
GL172736.1	348126	348482	348198, 348312, 348337	8, 9, 3	10.5687, 10.35587, 5.42437	7.00033, 6.97347, 3.6382	7.7959, 7.78707, 2.9425	3	gen1	15727
GL172736.1	395133	396236	395842, 396200, 395274	6, 12, 4	6.03802, 11.90411, 6.87594	4.68791, 7.53763, 4.49691	3.71751, 9.24847, 4.08952	3	msgn1	4771
GL172736.1	403687	404436	404143, 403906, 404041	7, 15, 5	7.83174, 16.85717, 7.30312	5.6591, 9.85488, 5.05706	5.27596, 13.97173, 4.42152	3	msgn1	1745
GL172736.1	551040	551475	551373, 551337, 551346	22, 32, 6	28.49233, 38.54427, 9.94221	14.77351, 17.20104, 6.19183	24.99567, 35.08199, 6.77903	3	kcns3	43627
GL172736.1	683506	683745	683701, 683673, 683606	16, 8, 6	18.32896, 8.81487, 10.75712	10.49072, 6.18544, 6.36685	15.15281, 6.35863, 7.51641	3	nt5c1a	41151
GL172736.1	703122	703998	703232, 703287, 703472	8, 19, 3	8.89413, 19.27877, 5.56207	6.22634, 10.28929, 3.66392	6.25661, 16.30162, 2.95501	3	nt5c1a	60767
GL172736.1	904160	904371	904183, 904187, 904196	26, 30, 18	31.05286, 35.09108, 27.53482	15.0377, 15.94841, 14.7756	27.49712, 31.69279, 23.51269	3	osr1	99889
GL172736.1	961230	961803	961777, 961773, 961777	41, 55, 17	53.31567, 69.69372, 26.41289	22.02579, 24.73526, 14.2739	49.37277, 65.81528, 22.42462	3	osr1	42457
GL172736.1	973177	974113	973951, 973760, 973644	8, 8, 3	8.06527, 8.06986, 4.60246	5.78094, 5.78351, 3.44353	5.49383, 5.66031, 2.29516	3	osr1	30147
GL172736.1	1166309	1166912	1166582, 1166494, 1166489	12, 19, 7	11.90992, 19.42832, 10.74767	7.54107, 10.37929, 6.81414	9.05673, 16.44477, 7.51104	3	osr1	150800
GL172736.1	1194656	1195084	1194980, 1194860, 1194862	5, 16, 4	4.88195, 15.61963, 6.65164	4.01821, 8.90024, 4.44719	2.69465, 12.78657, 3.90174	3	osr1	179147
GL172736.1	1220600	1221013	1220736, 1220739, 1220819	8, 13, 4	10.45514, 14.64487, 6.99782	6.9534, 8.94811, 4.52218	7.70041, 11.85773, 4.20007	3	ttc32	187997
GL172736.1	1230987	1231538	1231122, 1231122, 1231122	29, 51, 23	33.22155, 64.20885, 36.10386	15.22461, 23.58288, 18.30991	29.6163, 60.38774, 31.86717	3	ttc32	177472
GL172736.1	1253237	1253789	1253446, 1253459, 1253627	7, 11, 6	8.70659, 11.39133, 7.88446	6.06891, 7.39116, 5.55096	6.08477, 8.76844, 4.93894	3	ttc32	155221
GL172736.1	1353359	1354655	1353930, 1354424, 1354011	27, 42, 10	31.26171, 46.25676, 14.84275	14.80741, 17.43565, 8.98876	27.70115, 42.66753, 11.32443	3	ttc32	54355
GL172736.1	1371639	1372433	1372278, 1372330, 1372091	21, 24, 6	28.63301, 28.74689, 10.99983	15.05424, 14.35518, 6.41187	25.13292, 25.48683, 7.73729	3	ttc32	36577
GL172736.1	1702523	1703304	1703258, 1703255, 1703276	77, 134, 36	101.18941, 171.84102, 54.97809	30.76571, 35.78701, 24.91928	96.78764, 167.32295, 50.36581	3	slc7a15	10310
GL172736.1	1774034	1774548	1774298, 1774297, 1774307	17, 16, 11	18.30653, 15.61963, 15.5469	10.25225, 8.90024, 9.42305	15.13154, 12.78657, 11.9909	3	rhob	36671
GL172736.1	1962917	1963222	1963126, 1963117, 1963117	12, 23, 6	16.38749, 27.21857, 9.80315	9.86197, 13.78097, 6.15798	13.29487, 23.99648, 6.64989	3	ldah	4911
GL172736.1	2066010	2066570	2066474, 2066542, 2066541	13, 11, 11	15.6307, 12.78324, 16.296	9.4768, 8.15282, 9.70731	12.57368, 10.08609, 12.70154	3	ldah	0
GL172736.1	2586621	2587374	2586770, 2586781, 2586781	10, 20, 13	12.44978, 23.15311, 19.2122	8.00653, 12.29634, 11.10192	9.56109, 20.04623, 15.48111	3	tdrd15	220300
GL172736.1	2638469	2639193	2638873, 2638752, 2638765	20, 14, 8	22.85867, 13.6991, 11.49924	12.12578, 8.21559, 7.35444	19.51911, 10.95309, 8.20118	3	tdrd15	272148
GL172736.1	2726460	2726983	2726512, 2726522, 2726497	58, 109, 26	77.50198, 143.88934, 38.3127	27.70484, 35.60133, 18.97879	73.28886, 139.49094, 34.02546	3	tdrd15	360139
GL172737.1	228236	229014	228526, 228620, 228472	7, 19, 5	7.70673, 23.58506, 7.76668	5.59612, 12.78302, 5.19308	5.15966, 20.46552, 4.83877	3	TMEM182	158152
GL172737.1	1231596	1232105	1232074, 1232047, 1232076	14, 32, 13	16.33939, 36.52744, 17.9388	9.73437, 16.00591, 10.58044	13.24829, 33.10209, 14.26301	3	spryd4	0
GL172737.1	1321911	1322510	1322243, 1322192, 1322222	6, 9, 3	7.61988, 10.35587, 5.56207	5.4447, 6.97347, 3.66392	5.07985, 7.78707, 2.95501	3	stat2	0
GL172737.1	1388273	1389376	1388881, 1388960, 1388922	7, 25, 3	7.58649, 27.84999, 5.04534	5.53452, 13.49307, 3.55775	5.07645, 24.61243, 2.65212	3	stat2	22482
GL172737.1	2012698	2013229	2012741, 2012728, 2012725	37, 33, 11	45.62334, 38.97349, 17.17667	19.2845, 17.04836, 10.00926	41.79099, 35.50367, 13.53747	3	rps26	18708
GL172737.1	2071554	2072479	2071962, 2072059, 2072107	13, 28, 10	14.56077, 30.0728, 14.5894	8.9016, 13.72912, 8.89837	11.55548, 26.78097, 11.0855	3	erbb3	3707
GL172737.1	2275200	2276616	2275572, 2276026, 2275977	22, 27, 11	26.95155, 26.70931, 16.296	13.92, 12.09747, 9.70731	23.49349, 23.50145, 12.70154	3	smarcc2	1206
GL172737.1	2822858	2823178	2822953, 2822956, 2822942	28, 41, 11	33.79972, 52.9251, 17.86262	15.93974, 21.7965, 10.22122	30.18244, 49.24328, 14.19252	3	NA	14479
GL172739.1	1930408	1931331	1930504, 1930505, 1930705	10, 18, 2	10.88786, 19.50538, 3.30553	7.21301, 10.70279, 2.61059	8.09731, 16.51906, 1.47682	3	kti12	0
GL172740.1	421472	421847	421702, 421629, 421696	8, 8, 4	8.89413, 8.81487, 7.12722	6.22634, 6.18544, 4.54775	6.25661, 6.35863, 4.30817	3	znf804b	17074
GL172740.1	599099	599623	599445, 599323, 599301	5, 12, 4	5.61275, 13.94004, 6.01566	4.39263, 8.68309, 4.28151	3.33778, 11.18363, 3.36149	3	znf804b	137930
GL172740.1	996088	996816	996627, 996593, 996635	5, 18, 5	5.31092, 20.81896, 7.47829	4.24432, 11.46466, 5.11061	3.06723, 17.7876, 4.57972	3	cdk14	16822
GL172740.1	1330006	1330678	1330481, 1330584, 1330644	10, 8, 4	12.97131, 7.69878, 5.65793	8.24523, 5.57229, 4.17053	10.05378, 5.31232, 3.03915	3	fzd1	60083
GL172740.1	1369386	1370421	1370217, 1370156, 1370203	25, 50, 18	27.99336, 55.78084, 26.85704	13.57837, 19.23372, 14.49535	24.51053, 52.06124, 22.85574	3	NA	98177
GL172740.1	1803691	1804729	1804389, 1804144, 1804403	9, 19, 3	11.07012, 23.71219, 4.88407	7.32105, 12.85224, 3.51884	8.26696, 20.58871, 2.52517	3	pex1	0
GL172740.1	1979290	1980003	1979579, 1979690, 1979751	12, 24, 5	14.73798, 27.50674, 6.84187	9.09369, 13.62975, 4.90296	11.72408, 24.27727, 4.07555	3	cdk6	0
GL172740.1	2122801	2123347	2123160, 2123190, 2123148	34, 38, 10	45.06842, 45.22925, 14.84275	20.20963, 18.6118, 8.98876	41.24591, 41.65528, 11.32443	3	samd9l	14013
GL172741.1	15504	16341	15823, 16038, 16164	11, 17, 9	13.07285, 16.91703, 13.39371	8.30178, 9.42378, 8.25545	10.14928, 14.02891, 9.96118	3	agps	40167
GL172741.1	333778	335082	334173, 334512, 334199	10, 24, 9	10.36654, 26.98936, 13.6521	6.92407, 13.3237, 8.34105	7.61697, 23.77392, 10.20501	3	pde11a	0
GL172741.1	371490	371824	371644, 371517, 371499	8, 8, 9	9.79958, 8.06986, 12.11031	6.6666, 5.78351, 7.77663	7.0881, 5.66031, 8.76776	3	pde11a	0
GL172741.1	550208	551046	550583, 550945, 550535	6, 10, 3	7.30422, 9.9845, 4.88407	5.31029, 6.70562, 3.51884	4.81866, 7.44716, 2.52517	3	chrna1	0
GL172741.1	578877	579458	579006, 578996, 579004	31, 65, 19	42.66841, 83.54579, 28.33044	19.94304, 27.41746, 15.11492	38.88509, 79.53468, 24.28778	3	chrna1.2	7483
GL172741.1	779225	779572	779394, 779425, 779402	10, 13, 6	13.19808, 12.92886, 9.30472	8.34475, 7.96185, 6.02618	10.2678, 10.22503, 6.19533	3	ola1	5363
GL172741.1	920220	921652	920593, 921327, 921139	3, 10, 3	3.65562, 9.37547, 5.56207	3.11126, 6.34699, 3.66392	1.69536, 6.87229, 2.95501	3	sp3	0
GL172741.1	920220	921758	921539, 921327, 921139	7, 10, 3	9.06889, 9.37547, 5.56207	6.22251, 6.34699, 3.66392	6.40511, 6.87229, 2.95501	3	sp3	0
GL172741.1	1105354	1105861	1105656, 1105544, 1105809	15, 13, 4	19.36765, 13.19166, 7.12722	11.19223, 8.11745, 4.54775	16.15003, 10.47372, 4.30817	3	NA	0
GL172741.1	1368247	1368557	1368498, 1368507, 1368513	13, 18, 4	16.70705, 20.04105, 6.44916	10.01614, 11.01654, 4.39856	13.60101, 17.03562, 3.72978	3	rapgef4	0
GL172741.1	2473743	2474319	2473870, 2474171, 2474279	6, 9, 4	6.89739, 10.31596, 6.44916	5.12474, 6.95324, 4.39856	4.44884, 7.75961, 3.72978	3	myo3b	0
GL172741.1	2611671	2612694	2612296, 2612312, 2612318	22, 35, 7	21.33584, 38.44181, 10.74767	10.60218, 15.90124, 6.81414	18.04635, 34.98121, 7.51104	3	NA	446
GL172741.1	2744090	2745072	2744595, 2744952, 2744271	6, 9, 2	7.61988, 9.08466, 3.92049	5.4447, 6.28988, 2.74794	5.07985, 6.5961, 1.69106	3	NA	2409
GL172742.1	11	907	557, 603, 158, 631	11, 23, 4, 4	14.77547, 30.13989, 6.44916, 6.44916	9.10336, 15.42269, 4.39856, 4.39856	11.76017, 26.8473, 3.72978, 3.72978	3	NA	32047
GL172742.1	214770	215405	215253, 215072, 215060	10, 23, 9	9.53209, 22.99701, 11.75799	6.44034, 11.2721, 7.62913	6.83893, 19.89447, 8.43881	3	ap2a1	5563
GL172742.1	275175	275423	275215, 275212, 275205	21, 47, 12	24.64417, 57.29717, 17.22459	12.88069, 21.52207, 10.2083	21.25068, 53.557, 13.58212	3	spib	0
GL172742.1	477958	478462	478068, 477990, 478166	22, 29, 14	24.8376, 31.40945, 19.85647	12.69738, 14.14611, 11.4437	21.43802, 28.08792, 16.09381	3	XB-GENE-5872932	5589
GL172742.1	973121	973448	973385, 973356, 973159	9, 9, 5	10.55645, 8.74737, 7.87074	7.07387, 6.09602, 5.22117	7.79449, 6.29599, 4.92916	3	ppfia3	0
GL172742.1	1059097	1060344	1060140, 1059503, 1059735	27, 41, 9	25.97864, 36.00478, 10.72015	11.66639, 12.25622, 7.1542	22.54803, 32.58961, 7.4943	3	LIN7B	1185
GL172742.1	1090181	1091608	1090938, 1091294, 1090922	22, 31, 12	23.43501, 26.81419, 14.07731	11.86378, 10.76788, 8.75542	20.07789, 23.60317, 10.60637	3	LIN7B	15819
GL172742.1	1116157	1116835	1116682, 1116682, 1116649	51, 86, 21	62.72793, 103.9149, 30.32199	22.72043, 27.40989, 15.88047	58.67097, 99.74613, 26.22423	3	NA	4608
GL172742.1	1134609	1135457	1135051, 1135091, 1135083	25, 37, 8	31.97485, 45.64734, 11.60693	15.88864, 19.29867, 7.39198	28.39811, 42.06709, 8.2995	3	U4	4518
GL172742.1	1147907	1149578	1148755, 1148613, 1148198	10, 16, 7	11.98261, 15.75074, 10.08747	7.78126, 8.97946, 6.60436	9.12378, 12.91296, 6.90775	3	NA	2516
GL172742.1	1203509	1204519	1204277, 1203901, 1203919	22, 33, 9	24.46659, 34.62658, 11.59255	12.47819, 14.47893, 7.55746	21.07814, 31.23795, 8.28582	3	gbp6	8698
GL172742.1	1913896	1914583	1913973, 1914340, 1914228	26, 23, 17	32.00396, 22.21326, 25.07036	15.59028, 10.80185, 13.73244	28.42663, 19.1354, 21.12241	3	rps6ka1	0
GL172742.1	2247825	2248363	2248196, 2248103, 2247867	8, 8, 2	10.0663, 8.67929, 3.47348	6.78656, 6.11461, 2.65364	7.33878, 6.23181, 1.61541	3	wdtc1	10053
GL172743.1	84241	85350	84285, 84067, 84904, 84627	6, 8, 10, 4	7.02651, 6.85676, 9.1252, 5.35386	5.18513, 5.06974, 6.19635, 4.06515	4.56654, 4.55436, 6.63463, 2.91047	3	sgcb	0
GL172743.1	112390	113024	112569, 112808, 112643	6, 11, 2	6.43398, 11.39133, 3.81771	4.8966, 7.39116, 2.72865	4.02287, 8.76844, 1.69106	3	sgcb	20959
GL172743.1	746488	746862	746745, 746622, 746728	10, 17, 8	9.68645, 16.38609, 10.91127	6.53161, 9.10252, 7.13695	6.98349, 13.5187, 7.66117	3	chic2	26237
GL172743.1	1324983	1327255	1325488, 1325455, 1325649, 1326696	10, 19, 11, 6	7.23031, 10.83479, 12.04392, 5.74385	5.01543, 5.386, 7.75721, 4.52504	4.75422, 8.24111, 8.70598, 3.12138	3	nmu	46876
GL172743.1	1333049	1333937	1333064, 1333393, 1333925	7, 9, 4	5.10767, 5.16339, 5.04094	4.07635, 3.85712, 3.94553	2.88486, 3.05754, 2.65212	3	nmu	54942
GL172743.1	1333161	1333937	1333598, 1333393, 1333925	5, 9, 4	3.46686, 5.16339, 5.04094	3.15972, 3.85712, 3.94553	1.69536, 3.05754, 2.65212	3	nmu	55054
GL172743.1	1468770	1469406	1468886, 1468961, 1468940, 1469295	7, 6, 4, 2	8.7915, 6.40438, 7.29989, 3.92049	6.10575, 4.88143, 4.57991, 2.74794	6.16417, 4.13091, 4.42152, 1.69106	3	cep135	13943
GL172743.1	1962118	1962786	1962395, 1962483, 1962490	28, 28, 21	36.75253, 32.97654, 29.31799	17.63621, 15.45549, 15.39693	33.07455, 29.62046, 25.2495	3	sgcz	128039
GL172743.1	2278668	2279072	2278919, 2278907, 2278763	20, 23, 4	25.53649, 24.8791, 5.93893	13.62812, 12.40091, 4.25884	22.11814, 21.721, 3.2878	3	xtr-mir-383	22584
GL172743.1	2376408	2376868	2376632, 2376735, 2376699	6, 16, 3	7.61988, 18.48904, 5.42437	5.4447, 10.58064, 3.6382	5.07985, 15.54051, 2.9425	3	xtr-mir-383	74678
GL172743.1	2675327	2676771	2676257, 2675522, 2676550, 2676324	9, 5, 6, 4	8.87687, 3.61466, 4.56855, 6.1783	6.17101, 3.25618, 3.81633, 4.32757	6.24402, 1.83578, 2.57131, 3.50219	3	tusc3	0
GL172744.1	198352	198628	198352, 198401, 198451	5, 7, 2	5.95928, 7.5164, 3.92049	4.55168, 5.49817, 2.74794	3.64484, 5.16529, 1.69106	3	kcnh1	11941
GL172744.1	592564	593251	592752, 592994, 592841	7, 17, 3	8.5432, 17.12688, 5.42437	5.99653, 9.55017, 3.6382	5.93404, 14.23092, 2.9425	3	syt14	3244
GL172744.1	626807	627147	626873, 626871, 626842	13, 35, 17	13.07218, 34.80972, 24.47896	8.04689, 13.79595, 13.47682	10.14928, 31.41734, 20.5498	3	diexf	12314
GL172744.1	887970	889096	887979, 888357, 888170	5, 8, 2	5.77966, 8.95583, 3.81771	4.47074, 6.25792, 2.72865	3.48799, 6.49051, 1.69106	3	BICRAL	0
GL172744.1	994882	995279	995109, 995122, 995203	8, 17, 5	7.76238, 15.65804, 7.30312	5.60898, 8.65971, 5.05706	5.21225, 12.82381, 4.42152	3	slc30a1	17867
GL172744.1	1114422	1115149	1115078, 1115097, 1115055	8, 14, 3	10.5687, 17.73063, 5.56207	7.00033, 10.46021, 3.66392	7.7959, 14.80992, 2.95501	3	lpgat1	0
GL172744.1	1357660	1357873	1357815, 1357825, 1357776	4, 6, 3	4.903, 5.45112, 4.809	3.88907, 4.35673, 3.49971	2.69465, 3.29725, 2.47511	3	nenf	32126
GL172744.1	1370054	1370736	1370187, 1370635, 1370636	14, 14, 3	16.06784, 15.44691, 5.22407	9.58592, 9.23895, 3.59752	12.9907, 12.62142, 2.79012	3	nenf	44520
GL172744.1	1505949	1506226	1506175, 1506125, 1505989	9, 14, 4	9.09299, 14.22649, 5.65793	6.29461, 8.53056, 4.17053	6.42738, 11.45642, 3.03915	3	NSL1	10723
GL172744.1	1542766	1543071	1542793, 1542793, 1542792	51, 58, 13	68.28147, 73.06141, 19.81065	25.96996, 25.1252, 11.3252	64.16475, 69.1469, 16.05254	3	NA	0
GL172744.1	1936299	1936510	1936471, 1936457, 1936471	7, 15, 4	9.06889, 18.85375, 6.44916	6.22251, 10.93301, 4.39856	6.40511, 15.89197, 3.72978	3	prox1	158930
GL172744.1	2035110	2035613	2035294, 2035318, 2035286	15, 24, 10	17.81125, 23.52504, 16.02357	10.38333, 11.25192, 9.36945	14.655, 20.40766, 12.44354	3	prox1	59827
GL172744.1	2127781	2128051	2127946, 2127968, 2128014	20, 44, 9	24.09381, 51.29139, 13.6521	12.83313, 19.44236, 8.34105	20.71609, 47.63121, 10.20501	3	prox1	0
GL172744.1	2278231	2278735	2278400, 2278693, 2278437	7, 8, 5	7.58649, 8.18358, 7.47829	5.53452, 5.84683, 5.11061	5.07645, 5.76758, 4.57972	3	ptpn14	0
GL172744.1	2402382	2403014	2402775, 2402657, 2402458	12, 7, 2	15.27055, 6.95845, 3.66828	9.35394, 5.19718, 2.69814	12.23226, 4.64832, 1.69106	3	cenpf	31555
GL172744.1	2465751	2466135	2466010, 2465967, 2466064	11, 10, 6	13.07285, 11.21558, 9.54334	8.30178, 7.38881, 6.09137	10.14928, 8.60186, 6.41185	3	kcnk2	11943
GL172744.1	2615523	2615973	2615862, 2615791, 2615876	11, 16, 7	12.89633, 17.73876, 10.1888	8.2114, 10.15459, 6.63843	9.98216, 14.81736, 7.00294	3	uqcrh	6416
GL172744.1	2627638	2628609	2627949, 2628362, 2627728	5, 10, 5	6.22835, 9.1252, 7.97934	4.66689, 6.19635, 5.24956	3.83376, 6.63463, 5.02934	3	zbtb17	1474
GL172744.1	2664327	2664895	2664475, 2664401, 2664359	8, 8, 2	10.15971, 8.24186, 3.41488	6.82752, 5.87901, 2.63913	7.42423, 5.82402, 1.55995	3	SPEN	0
GL172744.1	2706777	2707244	2706819, 2706877, 2706888	7, 18, 6	5.77024, 17.6759, 7.68178	4.49545, 9.60822, 5.47008	3.48169, 14.75832, 4.76076	3	NA	2534
GL172745.1	33085	34037	33567, 33636, 33454	5, 19, 4	5.31092, 18.84636, 5.65793	4.24432, 10.02845, 4.17053	3.06723, 15.88466, 3.03915	3	NA	11577
GL172745.1	606283	606616	606575, 606571, 606463	7, 11, 5	8.87868, 13.20417, 8.09286	6.14305, 8.36817, 5.27827	6.24402, 10.48026, 5.12496	3	serhl	0
GL172745.1	1218428	1219718	1219147, 1219019, 1219021	14, 35, 5	13.68781, 35.61493, 7.47829	8.2088, 14.25632, 5.11061	10.7318, 32.20742, 4.57972	3	2019-09-03	13733
GL172745.1	1635254	1635738	1635707, 1635683, 1635578	17, 37, 3	20.39843, 46.36312, 5.22407	11.44492, 19.72064, 3.59752	17.14174, 42.77258, 2.79012	3	apold1	2960
GL172745.1	1901164	1901777	1901750, 1901711, 1901738	15, 23, 9	19.36765, 27.68942, 15.66389	11.19223, 14.05295, 8.89437	16.15003, 24.45558, 12.10312	3	brinp3	137443
GL172745.1	2271006	2271354	2271080, 2271077, 2271104	5, 10, 4	4.2705, 9.37547, 5.65793	3.66661, 6.34699, 4.17053	2.25166, 6.87229, 3.03915	3	brinp3	507285
GL172746.1	1354329	1354797	1354378, 1354527, 1354584	8, 6, 4	9.03009, 5.29945, 6.2647	6.29563, 4.26722, 4.35098	6.38425, 3.15578, 3.56992	3	fstl5	24731
GL172746.1	1832858	1833489	1833047, 1833153, 1833234	8, 15, 5	9.03009, 17.62468, 8.60653	6.29563, 10.28179, 5.39629	6.38425, 14.7099, 5.58162	3	NPY1R	57025
GL172746.1	1983822	1984843	1984320, 1984059, 1984222	14, 26, 9	16.24752, 28.51984, 14.07227	9.68438, 13.5384, 8.47283	13.16195, 25.26525, 10.60195	3	npy5r	4659
GL172746.1	2004096	2004829	2004615, 2004326, 2004271	8, 14, 4	7.86044, 12.10957, 5.35386	5.66515, 7.2458, 4.06515	5.30263, 9.44545, 2.91047	3	NA	2192
GL172746.1	2007069	2007547	2007520, 2007501, 2007477	7, 17, 4	6.76218, 15.95224, 5.79359	5.08663, 8.83887, 4.21422	4.32782, 13.10629, 3.16028	3	NA	5165
GL172746.1	2534517	2535216	2534926, 2534957, 2534951	22, 43, 14	26.71746, 49.28717, 19.36522	13.78724, 18.73744, 11.23068	23.26602, 45.65369, 15.62708	3	cpe	22023
GL172747.1	1292508	1293146	1292802, 1292783, 1292785	24, 33, 6	30.63144, 33.51925, 9.08414	15.42753, 13.8336, 5.96238	27.08554, 30.15206, 6.00685	3	manba	3058
GL172747.1	2054358	2055343	2055075, 2054715, 2055136	15, 20, 5	15.71678, 20.02571, 7.13956	9.19644, 10.44163, 5.00463	12.65571, 17.02159, 4.31294	3	adh1c	10719
GL172747.1	2138437	2138963	2138671, 2138603, 2138688	5, 12, 3	5.21845, 12.56815, 5.04534	4.19709, 7.92483, 3.55775	2.98284, 9.88079, 2.65212	3	dnajb14	13772
GL172747.1	2658376	2659247	2658610, 2658917, 2658454	3, 4, 3	3.47939, 4.04795, 4.73721	3.03445, 3.48674, 3.48078	1.69536, 2.0914, 2.40621	3	tspan5	0
GL172748.1	22765	27146	22847, 26631, 23706, 26628	12, 41, 19, 13	5.73183, 28.22219, 18.10545, 10.90158	3.77672, 8.67324, 9.58002, 6.72604	3.44465, 24.9754, 14.42227, 7.6555	3	NA	6154
GL172748.1	22765	27165	25234, 26631, 23706, 26628	28, 41, 19, 13	20.46437, 28.22219, 18.10545, 10.90158	8.29086, 8.67324, 9.58002, 6.72604	17.20518, 24.9754, 14.42227, 7.6555	3	NA	6154
GL172748.1	1358602	1360583	1358896, 1359165, 1359268	11, 16, 4	10.99026, 12.48372, 4.22423	7.1592, 6.98868, 3.5771	8.19356, 9.80118, 1.97175	3	pde4c	310661
GL172748.1	1360148	1361553	1360962, 1359165, 1361294, 1361059	9, 16, 13, 5	8.47783, 12.48372, 9.73825, 5.566	5.93782, 6.98868, 6.00501, 4.37025	5.87581, 9.80118, 7.21452, 2.95807	3	pde4c	312207
GL172748.1	1397387	1399886	1397946, 1398743, 1397984, 1398732, 1399379	12, 22, 4, 4, 5	8.81748, 17.22936, 4.49636, 4.49636, 5.73658	5.6409, 8.18011, 3.70904, 3.70904, 4.45085	6.18958, 14.32862, 2.20614, 2.20614, 3.11455	3	pde4c	349446
GL172748.1	1397387	1399886	1399036, 1398743, 1397984, 1398732, 1399379	21, 22, 4, 4, 5	19.05156, 17.22936, 4.49636, 4.49636, 5.73658	9.54613, 8.18011, 3.70904, 3.70904, 4.45085	15.84681, 14.32862, 2.20614, 2.20614, 3.11455	3	pde4c	349446
GL172749.1	585927	586415	586270, 586270, 586292	22, 22, 7	28.49233, 25.27793, 11.00036	14.77351, 12.95601, 6.88706	24.99567, 22.10952, 7.73729	3	CARTPT	32058
GL172749.1	909808	910141	909882, 909880, 909897	34, 34, 22	37.63785, 37.18374, 28.44798	15.84327, 15.57548, 14.74947	33.94281, 33.74667, 24.40232	3	tmem171	0
GL172749.1	1084672	1085650	1085556, 1085339, 1085296	8, 15, 2	8.76317, 17.04068, 3.92049	6.15855, 9.95825, 2.74794	6.13787, 14.14788, 1.69106	3	foxd1	28106
GL172749.1	1106657	1107256	1106869, 1106875, 1107007	10, 7, 2	10.95764, 5.7197, 3.81771	7.25084, 4.46406, 2.72865	8.16219, 3.54545, 1.69106	3	foxd1	6500
GL172749.1	1678646	1679201	1679067, 1678876, 1679016	4, 12, 4	4.89779, 11.37265, 6.87594	3.88689, 7.22015, 4.49691	2.69465, 8.75273, 4.08952	3	enc1	78230
GL172749.1	1684183	1685195	1684669, 1684597, 1684662	13, 18, 9	16.47503, 20.92197, 13.15038	9.90342, 11.52325, 8.1716	13.37806, 17.88574, 9.73309	3	enc1	72236
GL172749.1	1902588	1903406	1902892, 1902761, 1902712	3, 12, 4	3.18451, 12.56815, 7.29989	2.8947, 7.92483, 4.57991	1.48752, 9.88079, 4.42152	3	gcnt4	10879
GL172749.1	2592269	2592541	2592501, 2592509, 2592377	9, 16, 4	11.65831, 15.36491, 7.29989	7.58613, 8.7459, 4.57991	8.82028, 12.54245, 4.42152	3	iqgap2	3470
GL172750.1	916339	917012	916851, 916846, 916877	73, 134, 34	73.26366, 132.56805, 39.11179	18.39492, 20.68083, 16.71527	69.09277, 128.22577, 34.80575	3	fam83b	44114
GL172750.1	1354469	1355573	1354801, 1354795, 1355444	14, 21, 6	8.87338, 13.18092, 5.61808	5.27143, 6.20627, 4.45347	6.24325, 10.46445, 3.00844	3	klhl31	28937
GL172750.1	2024398	2025524	2024557, 2025205, 2024905	11, 23, 4	12.72601, 28.70452, 7.12722	8.12297, 14.63045, 4.54775	9.82253, 25.4457, 4.30817	3	mcph1	184890
GL172751.1	2438688	2439789	2439222, 2439334, 2439186	11, 16, 2	12.56148, 16.02095, 3.66828	8.03642, 9.14223, 2.69814	9.66564, 13.1707, 1.69106	3	map3k7	80693
GL172752.1	772796	773476	773257, 773243, 773141	40, 51, 13	42.99176, 51.71878, 14.44467	16.42947, 16.60332, 8.83705	39.20316, 48.05281, 10.95238	3	NA	139057
GL172753.1	5047	5829	5168, 5102, 5332	7, 16, 2	8.38769, 15.68486, 3.41488	5.92586, 8.93967, 2.63913	5.79138, 12.84992, 1.55995	3	kif4a	121318
GL172753.1	36041	36956	36849, 36876, 36294, 36881	13, 30, 2, 3	14.72562, 33.14835, 3.53504, 5.22407	8.99257, 14.79399, 2.66831, 3.59752	11.71389, 29.78892, 1.64745, 2.79012	3	kif4a	90191
GL172753.1	927995	928242	928151, 928213, 928204	10, 10, 5	12.75539, 11.06032, 9.11651	8.14806, 7.30611, 5.49589	9.84855, 8.45494, 6.02552	3	NA	31531
GL172753.1	1242601	1243947	1243479, 1243460, 1242710, 1243561	15, 17, 4, 4	11.48114, 11.61479, 4.28872, 4.28872	6.62261, 6.23369, 3.6092, 3.6092	8.65329, 8.98173, 2.02685, 2.02685	3	arr3	113
GL172753.1	1652309	1652868	1652612, 1652701, 1652661	4, 10, 4	4.73255, 10.91036, 7.12722	3.8161, 7.22523, 4.54775	2.64637, 8.31193, 4.30817	3	U2	6410
GL172753.1	2102641	2103074	2102839, 2102790, 2102759	6, 5, 3	7.61988, 5.19328, 5.56207	5.4447, 4.18408, 3.66392	5.07985, 3.05754, 2.95501	3	efnb1	310133
GL172753.1	2159356	2159777	2159668, 2159665, 2159695	8, 12, 3	9.17141, 11.90411, 4.60246	6.36648, 7.53763, 3.44353	6.5005, 9.24847, 2.29516	3	efnb1	366848
GL172753.1	2329401	2329768	2329415, 2329569, 2329478	5, 5, 2	5.61275, 5.19328, 3.81771	4.39263, 4.18408, 2.72865	3.33778, 3.05754, 1.69106	3	efnb1	536893
GL172753.1	2345150	2345767	2345454, 2345402, 2345468	5, 7, 3	5.00238, 6.80899, 5.56207	4.08347, 5.11321, 3.66392	2.78637, 4.5106, 2.95501	3	efnb1	552642
GL172753.1	2561253	2561612	2561510, 2561468, 2561329	6, 10, 3	7.61988, 11.76124, 5.56207	5.4447, 7.67082, 3.66392	5.07985, 9.1137, 2.95501	3	efnb1	768745
GL172754.1	290235	290748	290337, 290670, 290362	4, 6, 7	4.48489, 5.02055, 10.08747	3.70366, 4.09878, 6.60436	2.43438, 2.97303, 6.90775	3	tarsl2	596
GL172754.1	292258	293102	292740, 292555, 292485	7, 10, 4	4.53093, 5.90037, 4.35546	3.70129, 4.17498, 3.64188	2.47715, 3.71174, 2.08834	3	tarsl2	2619
GL172754.1	295644	296832	296350, 296375, 296246	25, 27, 7	17.61032, 15.54508, 7.0258	7.5885, 6.14577, 5.23457	14.4642, 12.71594, 4.22784	3	tarsl2	6005
GL172754.1	298359	300761	299034, 300368, 300156, 300500	14, 31, 5, 5	7.47307, 17.44859, 4.12261, 3.95631	4.46084, 6.23905, 3.57682, 3.47385	4.9713, 14.53967, 1.8787, 1.72581	3	tarsl2	8720
GL172754.1	298359	300761	300225, 300368, 300156, 300500	25, 31, 5, 5	15.69885, 17.44859, 4.12261, 3.95631	6.62017, 6.23905, 3.57682, 3.47385	12.6383, 14.53967, 1.8787, 1.72581	3	tarsl2	8720
GL172754.1	304062	306560	305230, 305228, 304501, 305744	21, 25, 9, 5	15.44767, 17.18898, 8.78881, 4.63224	7.44023, 7.36972, 6.1201, 3.87861	12.3987, 14.29158, 5.74738, 2.32434	3	tarsl2	14423
GL172754.1	304062	306560	306309, 305228, 304501, 305744	11, 25, 9, 5	6.44116, 17.18898, 8.78881, 4.63224	4.35094, 7.36972, 6.1201, 3.87861	4.03002, 14.29158, 5.74738, 2.32434	3	tarsl2	14423
GL172754.1	318856	321825	320589, 320595, 320420	26, 48, 10	22.307, 38.50948, 11.1367	9.87506, 11.2765, 7.34693	18.98588, 35.04789, 7.86451	3	tarsl2	29217
GL172754.1	328227	330043	329261, 328936, 329069	13, 21, 5	14.89543, 22.16061, 7.30312	9.08542, 11.41721, 5.05706	11.87463, 19.08429, 4.42152	3	tarsl2	38588
GL172754.1	335979	338181	337052, 337044, 336971	21, 38, 11	21.15926, 37.39168, 14.50448	10.81542, 14.08163, 8.98455	17.87605, 33.95081, 11.00903	3	tarsl2	46340
GL172754.1	901443	901969	901586, 901585, 901600	11, 11, 5	12.81042, 12.69436, 8.09286	8.16695, 8.10641, 5.27827	9.90098, 10.00163, 5.12496	3	fam189a1	0
GL172755.1	198451	198940	198683, 198647, 198793	6, 5, 2	6.03802, 5.19328, 3.66828	4.68791, 4.18408, 2.69814	3.71751, 3.05754, 1.69106	3	birc2	7727
GL172755.1	212517	212754	212718, 212697, 212726	17, 25, 11	20.83219, 31.06847, 15.5469	11.68125, 15.37576, 9.42305	17.55972, 27.75417, 11.9909	3	birc2	21793
GL172755.1	226461	228329	227273, 227529, 226879	6, 13, 3	7.02651, 13.32792, 5.56207	5.18513, 8.19756, 3.66392	4.56654, 10.5995, 2.95501	3	birc2	35737
GL172755.1	226461	228329	227958, 227529, 226879	3, 13, 3	3.28844, 13.32792, 5.56207	2.94557, 8.19756, 3.66392	1.57653, 10.5995, 2.95501	3	birc2	35737
GL172755.1	269223	269515	269289, 269264, 269249	7, 11, 6	9.06889, 12.43715, 10.08818	6.22251, 7.9703, 6.22606	6.40511, 9.75663, 6.90775	3	mmp3	761
GL172755.1	358797	359627	359206, 359346, 359382	13, 11, 8	13.26191, 9.71862, 10.73428	8.1588, 6.39538, 7.06729	10.32738, 7.19709, 7.5046	3	NA	15051
GL172755.1	368917	369299	369226, 369069, 369097	8, 9, 2	8.51487, 8.2911, 3.30553	6.02732, 5.82665, 2.61059	5.90969, 5.87001, 1.47682	3	NA	25171
GL172755.1	383050	385606	384629, 384369, 384776	6, 11, 4	7.61988, 11.59691, 7.29989	5.4447, 7.50806, 4.57991	5.07985, 8.96468, 4.42152	3	mmp13	20229
GL172755.1	515053	516043	515689, 515667, 515705	11, 11, 6	13.64437, 11.96065, 10.99983	8.58527, 7.71134, 6.41187	10.69036, 9.3028, 7.73729	3	NA	950
GL172755.1	714427	715076	714664, 714693, 714576	11, 10, 2	14.29149, 11.76124, 3.92049	8.88879, 7.67082, 2.74794	11.30189, 9.1137, 1.69106	3	dcun1d5	0
GL172755.1	946759	947446	947118, 947394, 946897	4, 7, 4	4.903, 7.39652, 6.44916	3.88907, 5.43521, 4.39856	2.69465, 5.05497, 3.72978	3	pdgfd	67280
GL172755.1	954959	955636	955166, 955058, 955261	10, 14, 6	10.75156, 13.95689, 8.50802	7.13854, 8.37011, 5.77882	7.96726, 11.19943, 5.49795	3	pdgfd	59090
GL172755.1	1377935	1378434	1378177, 1378219, 1378215	8, 11, 3	8.96146, 11.39133, 5.56207	6.26079, 7.39116, 3.66392	6.3213, 8.76844, 2.95501	3	gria4	0
GL172755.1	1700441	1701172	1700944, 1700846, 1700944	9, 4, 5	10.39881, 4.04795, 7.30312	6.99514, 3.48674, 5.05706	7.64607, 2.0914, 4.42152	3	AASDHPPT	4749
GL172755.1	1829010	1829400	1829273, 1829287, 1829286	13, 20, 6	16.47503, 22.16217, 8.50802	9.90342, 11.71816, 5.77882	13.37806, 19.08518, 5.49795	3	gucy1a2	0
GL172755.1	1917645	1918164	1917984, 1918007, 1917991	6, 12, 3	6.54271, 12.09442, 4.73721	4.95171, 7.64976, 3.48078	4.12375, 9.43153, 2.40621	3	gucy1a2	0
GL172755.1	1969431	1969887	1969462, 1969554, 1969460	8, 17, 16	9.31851, 18.11514, 25.30273	6.43895, 10.13949, 13.75202	6.63885, 15.17956, 21.34868	3	gucy1a2	34583
GL172755.1	1978476	1978880	1978744, 1978523, 1978526	3, 5, 3	3.47939, 5.19328, 5.04534	3.03445, 4.18408, 3.55775	1.69536, 3.05754, 2.65212	3	gucy1a2	43628
GL172755.1	1998565	1998937	1998873, 1998846, 1998922	10, 15, 6	11.47989, 15.47863, 9.19234	7.52712, 9.05586, 5.99411	8.65223, 12.65245, 6.09875	3	cwf19l2	27487
GL172755.1	2097091	2097788	2097424, 2097424, 2097510	12, 22, 8	15.98879, 25.07011, 12.74696	9.68661, 12.83417, 7.74795	12.91466, 21.9074, 9.3579	3	cwf19l2	955
GL172755.1	2181586	2181871	2181616, 2181642, 2181593	11, 12, 9	12.32477, 13.84854, 13.15038	7.91, 8.63449, 8.1716	9.44347, 11.09578, 9.73309	3	elmod1	0
GL172755.1	2549700	2550313	2549982, 2549866, 2549957	6, 14, 4	7.23217, 15.97721, 6.2647	5.27844, 9.53591, 4.35098	4.75537, 13.12994, 3.56992	3	ddx10	0
GL172755.1	2570042	2570653	2570603, 2570627, 2570380	5, 13, 3	5.04399, 11.47431, 4.88407	4.1057, 7.07974, 3.51884	2.82378, 8.84817, 2.52517	3	ddx10	0
GL172756.1	884733	885809	884998, 885189, 885412	17, 23, 6	19.60094, 23.45344, 9.08414	10.99983, 11.54628, 5.96238	16.3751, 20.33777, 6.00685	3	mphosph6	79448
GL172757.1	906725	907651	906986, 907220, 906825, 907563	14, 15, 6, 2	15.64067, 15.26355, 9.54334, 3.30553	9.3483, 8.92812, 6.09137, 2.61059	12.58189, 12.44583, 6.41185, 1.47682	3	asz1	0
GL172757.1	1043950	1045311	1044773, 1044452, 1044231	16, 27, 6	16.02404, 25.57844, 8.17931	9.14408, 11.43157, 5.6626	12.94889, 22.40126, 5.20332	3	cttnbp2	0
GL172757.1	2022691	2023704	2023438, 2023482, 2023483	9, 13, 8	10.24713, 12.92886, 11.94992	6.91815, 7.96185, 7.50694	7.50514, 10.22503, 8.61584	3	fam3c	0
GL172758.1	197773	198778	198120, 197863, 198552	9, 9, 6	8.33828, 8.24361, 8.87911	5.85486, 5.79818, 5.89991	5.74746, 5.8244, 5.82886	3	XB-GENE-1002559	35522
GL172758.1	202108	204534	202742, 204358, 203257, 204414	15, 18, 5, 9	12.93471, 15.1269, 5.92049, 11.3563	7.51318, 8.06223, 4.53448, 7.45244	10.01946, 12.31338, 3.28108, 8.0683	3	XB-GENE-1002559	29766
GL172758.1	202108	204534	204383, 204358, 203257, 204414	20, 18, 5, 9	19.00402, 15.1269, 5.92049, 11.3563	9.82435, 8.06223, 4.53448, 7.45244	15.80036, 12.31338, 3.28108, 8.0683	3	XB-GENE-1002559	29766
GL172758.1	208856	210162	209822, 209534, 209236	14, 15, 5	15.16506, 14.04959, 5.36891	9.07826, 8.1959, 4.27352	12.13123, 11.28871, 2.92538	3	XB-GENE-1002559	24138
GL172758.1	311172	313846	311499, 311459, 311448	11, 22, 7	7.56569, 14.91504, 6.80313	5.0501, 6.89833, 5.10989	5.05966, 12.11125, 4.04316	3	XB-GENE-1002559	29441
GL172758.1	315314	316973	315490, 316530, 316018	20, 30, 8	16.52223, 23.52913, 7.6977	8.33538, 9.32131, 5.57167	13.42433, 20.41154, 4.77651	3	XB-GENE-1002559	33583
GL172758.1	322720	324469	323822, 323617, 323451	24, 37, 10	22.3574, 31.77277, 10.21158	10.55637, 11.42612, 6.83612	19.03521, 28.44228, 7.02491	3	XB-GENE-1002559	40989
GL172758.1	326107	327128	326421, 326711, 326626	16, 36, 13	12.79636, 30.55882, 14.20134	7.17833, 11.12543, 8.70051	9.88797, 27.25643, 10.72244	3	XB-GENE-1002559	44376
GL172758.1	413120	415458	414178, 413431, 413608, 414092, 414450	24, 23, 5, 4, 8	23.90949, 22.14513, 5.40701, 4.22423, 9.31817	11.482, 10.76103, 4.29252, 3.5771, 6.43878	20.53819, 19.07029, 2.9425, 1.97175, 6.20739	3	mrps18c	38854
GL172758.1	419626	420450	420131, 419974, 419800	14, 12, 8	12.22507, 9.52399, 7.77264	7.31692, 6.08165, 5.61488	9.34861, 7.01332, 4.84457	3	mrps18c	33862
GL172758.1	422917	423622	423381, 423363, 423020, 423325	14, 13, 4, 6	13.9304, 11.77682, 4.16187, 6.56681	8.35428, 7.2655, 3.54557, 4.9638	10.95963, 9.12842, 1.91114, 3.83957	3	mrps18c	30690
GL172758.1	428971	429743	429064, 429446, 429285, 429545	13, 18, 5, 3	16.25199, 19.16807, 8.90882, 5.42437	9.7932, 10.50337, 5.4573, 3.6382	13.1654, 16.19412, 5.85025, 2.9425	3	mrps18c	24569
GL172758.1	2159926	2161145	2160759, 2160527, 2160099, 2160624	10, 19, 4, 3	11.17391, 20.73796, 6.44916, 4.88407	7.36672, 11.16015, 4.39856, 3.51884	8.36474, 17.7091, 3.72978, 2.52517	3	ptch1	15277
GL172758.1	2362345	2362755	2362540, 2362608, 2362488	4, 7, 4	4.5802, 7.28107, 6.2647	3.74783, 5.37368, 4.35098	2.51554, 4.94721, 3.56992	3	ercc6l2	583
GL172759.1	27382	28003	27853, 27750, 27656	9, 13, 3	11.8748, 13.32792, 5.56207	7.67881, 8.19756, 3.66392	9.02353, 10.5995, 2.95501	3	tmem150b	21923
GL172759.1	82251	83136	82332, 82594, 82418	9, 15, 16	9.32183, 15.77724, 24.574	6.42326, 9.23198, 13.48091	6.64044, 12.93818, 20.64319	3	NA	4765
GL172759.1	337163	338164	337602, 337787, 337315	7, 12, 3	7.83174, 12.35973, 3.72712	5.6591, 7.80456, 3.14102	5.27596, 9.68314, 1.69106	3	XB-GENE-986079	34320
GL172759.1	397415	398680	397917, 397795, 397854	8, 20, 6	8.89413, 19.46498, 8.33897	6.22634, 10.10299, 5.72012	6.25661, 16.48009, 5.34135	3	kcnj14	12559
GL172759.1	404362	404965	404488, 404655, 404678	8, 16, 4	8.33946, 17.30841, 6.2647	5.9325, 9.9053, 4.35098	5.74821, 14.40572, 3.56992	3	kcnj14	6274
GL172759.1	463971	464252	463976, 464078, 464036	6, 12, 4	6.71434, 12.22536, 6.44916	5.03674, 7.72638, 4.39856	4.28293, 9.55537, 3.72978	3	cyth1	0
GL172759.1	706781	707179	706823, 706940, 706951	8, 7, 3	8.89413, 4.75642, 5.42437	6.22634, 3.84876, 3.6382	6.25661, 2.73867, 2.9425	3	grwd1	24609
GL172759.1	749197	750154	750127, 749667, 749221	7, 6, 2	8.87868, 6.01519, 3.30553	6.14305, 4.67551, 2.61059	6.24402, 3.81657, 1.47682	3	grwd1	67025
GL172759.1	1021329	1022199	1021480, 1021502, 1021862	53, 81, 18	56.26966, 88.50838, 24.60713	18.16465, 22.18327, 13.47317	52.28975, 84.45457, 20.67454	3	grin2d	213486
GL172759.1	1112445	1114302	1113484, 1113667, 1113473	47, 71, 18	46.36902, 63.2106, 18.82045	15.40439, 14.81684, 10.29653	42.52541, 59.39981, 15.10312	3	grin2d	121383
GL172759.1	1337537	1337905	1337766, 1337784, 1337784	12, 17, 9	15.27055, 20.28444, 13.15038	9.35394, 11.38211, 8.1716	12.23226, 17.2714, 9.73309	3	grin2d	0
GL172759.1	1423889	1424264	1423930, 1424061, 1424041	8, 9, 7	9.17141, 8.33919, 11.13423	6.36648, 5.8554, 6.92411	6.5005, 5.91374, 7.86285	3	grin2d	62462
GL172759.1	1561923	1562352	1562319, 1562326, 1562311	26, 34, 12	32.51189, 40.77312, 19.73636	15.88209, 17.69935, 11.07298	28.92368, 37.27218, 15.9827	3	kdelr2	49385
GL172759.1	1616853	1617565	1617270, 1617271, 1617245	16, 24, 4	17.80136, 25.66734, 6.65164	10.19057, 12.53556, 4.44719	14.6461, 22.48835, 3.90174	3	kdelr2	0
GL172759.1	1812913	1814144	1813723, 1813798, 1813720	13, 15, 2	16.47503, 15.93198, 3.66828	9.90342, 9.32264, 2.69814	13.37806, 13.08666, 1.69106	3	myadm	7456
GL172759.1	1876339	1876707	1876678, 1876678, 1876678	8, 19, 9	10.5687, 20.9178, 13.39371	7.00033, 11.2661, 8.25545	7.7959, 17.88212, 9.96118	3	prkcg	54376
GL172759.1	1983446	1985246	1983717, 1983523, 1985143, 1984241	10, 13, 8, 7	8.58622, 13.61094, 7.10074, 10.51276	5.86656, 8.3626, 5.21836, 6.74275	5.97423, 10.86915, 4.78138, 7.29716	3	prkcg	7130
GL172759.1	2124416	2125591	2124498, 2125048, 2124490	7, 9, 2	8.70659, 6.94215, 3.53504	6.06891, 4.99313, 2.66831	6.08477, 4.63448, 1.64745	3	cacng8	0
GL172759.1	2324570	2325487	2324964, 2325280, 2324762	16, 20, 8	17.47093, 21.44515, 12.46215	9.99983, 11.29334, 7.66591	14.32944, 18.39241, 9.09333	3	pitpnc1	8665
GL172759.1	2562773	2563700	2563369, 2563345, 2563107	6, 11, 4	5.3171, 9.10747, 6.87594	4.27771, 6.01707, 4.49691	3.07232, 6.6183, 4.08952	3	FAM83E	0
GL172759.1	2657301	2657706	2657653, 2657588, 2657504	7, 10, 2	7.47068, 9.02914, 3.53504	5.47427, 6.13808, 2.66831	4.96895, 6.54356, 1.64745	3	NA	0
GL172760.1	1752350	1753245	1752904, 1753159, 1752828	7, 10, 2	5.83579, 9.1252, 3.30553	4.536, 6.19635, 2.61059	3.53877, 6.63463, 1.47682	3	oaf	43237
GL172760.1	2365832	2367281	2366619, 2366568, 2366845	23, 39, 6	24.02865, 40.76901, 8.68762	11.89165, 15.5804, 5.83874	20.65326, 37.26834, 5.65258	3	tmem136	13648
GL172761.1	14338	15516	14974, 14506, 14571, 15067, 15398	13, 17, 3, 4, 2	14.89543, 19.35718, 4.25463, 5.79359, 3.1581	9.08542, 10.86126, 3.33642, 4.21422, 2.5689	11.87463, 16.37515, 1.99374, 3.16028, 1.36326	3	adam17	0
GL172761.1	349446	350580	349916, 349735, 350521	5, 17, 6	5.61275, 18.98007, 8.68762	4.39263, 10.64476, 5.83874	3.33778, 16.01395, 5.65258	3	kidins220	0
GL172761.1	514035	514496	514159, 514223, 514161	5, 7, 3	6.22205, 7.28107, 4.88407	4.66427, 5.37368, 3.51884	3.83376, 4.94721, 2.52517	3	id2	92094
GL172761.1	672600	673098	673064, 673053, 673071	44, 55, 10	53.64674, 57.44293, 14.97486	20.81973, 17.92873, 9.03464	49.69928, 53.70108, 11.44942	3	id2	250659
GL172761.1	949987	950196	950020, 950018, 949989	17, 25, 8	21.29303, 27.36565, 13.39021	11.92755, 13.20435, 7.9174	18.00439, 24.13993, 9.96118	3	rnf144a	115837
GL172761.1	955306	955799	955681, 955747, 955603	10, 23, 4	12.54936, 25.24761, 6.87594	8.05316, 12.62072, 4.49691	9.65527, 22.07997, 4.08952	3	rnf144a	110234
GL172761.1	1003580	1004188	1003599, 1003608, 1003590	47, 44, 14	63.16203, 55.51013, 21.44724	24.96405, 21.91581, 12.07344	59.09966, 51.79443, 17.62239	3	rnf144a	61845
GL172761.1	1133676	1134397	1134230, 1133812, 1134175	6, 8, 2	6.43398, 8.18358, 3.92049	4.8966, 5.84683, 2.74794	4.02287, 5.76758, 1.69106	3	cmpk2	681
GL172761.1	1182350	1182839	1182625, 1182625, 1182691	15, 13, 7	19.6234, 13.32792, 11.57118	11.31819, 8.19756, 7.03769	16.39619, 10.5995, 8.26685	3	cmpk2	49355
GL172761.1	1200451	1200922	1200862, 1200630, 1200605	9, 12, 3	11.07012, 12.63954, 5.22407	7.32105, 7.96575, 3.59752	8.26696, 9.94952, 2.79012	3	cmpk2	67456
GL172761.1	1256584	1257058	1256731, 1256741, 1256942	5, 7, 2	6.08705, 7.16975, 3.59985	4.60729, 5.31353, 2.68315	3.75764, 4.84513, 1.69106	3	NA	81962
GL172761.1	1272748	1274186	1273308, 1272882, 1272949	11, 10, 2	15.32468, 11.45927, 3.92049	9.33377, 7.51645, 2.74794	12.28146, 8.83367, 1.69106	3	NA	64834
GL172761.1	1570755	1571285	1571257, 1571255, 1571255	23, 46, 17	30.12722, 61.35589, 24.47896	15.41583, 24.39132, 13.47682	26.59262, 57.56511, 20.5498	3	sox11	118812
GL172761.1	1610167	1610608	1610302, 1610272, 1610237	6, 9, 3	6.03802, 8.64118, 5.22407	4.68791, 6.03403, 3.59752	3.71751, 6.19742, 2.79012	3	sox11	79489
GL172761.1	1685142	1685591	1685252, 1685267, 1685338	13, 10, 5	15.43777, 10.22943, 8.09286	9.37582, 6.8463, 5.27827	12.38895, 7.67688, 5.12496	3	sox11	4506
GL172761.1	1846973	1849025	1847083, 1848369, 1847220, 1848841	7, 30, 2, 4	5.70614, 24.1327, 3.11273, 5.65793	4.45562, 9.6388, 2.5553, 4.17053	3.42555, 20.99643, 1.31973, 3.03915	3	sox11	155723
GL172761.1	1847056	1849105	1847819, 1848369, 1847220, 1848841	13, 30, 2, 4	12.65344, 24.1327, 3.11273, 5.65793	7.79733, 9.6388, 2.5553, 4.17053	9.75383, 20.99643, 1.31973, 3.03915	3	sox11	155806
GL172761.1	1944645	1945573	1945180, 1945279, 1945185	7, 5, 4	9.06041, 4.41738, 6.65164	6.21903, 3.75403, 4.44719	6.40511, 2.43302, 3.90174	3	sox11	253395
GL172761.1	2143103	2143716	2143229, 2143212, 2143235	61, 85, 22	77.94868, 102.17165, 31.78621	26.35687, 27.02309, 16.45467	73.73129, 98.01408, 27.65212	3	allc	216014
GL172761.1	2233006	2233577	2233057, 2233034, 2233032	24, 6, 9	33.78172, 6.40438, 14.53917	17.10709, 4.88143, 8.60883	30.16466, 4.13091, 11.03973	3	allc	126153
GL172761.1	2355855	2356403	2356340, 2356266, 2356367	14, 21, 5	14.86771, 23.90594, 8.09286	8.90674, 12.45181, 5.27827	11.84871, 20.77699, 5.12496	3	allc	3327
GL172761.1	2420851	2422259	2421843, 2421326, 2421350	10, 38, 12	10.88786, 41.11901, 15.89307	7.21301, 16.20123, 9.64351	8.09731, 37.61178, 12.31734	3	NA	1671
GL172762.1	33645	34148	34121, 34121, 34104	48, 47, 9	62.19177, 59.97553, 12.11031	23.90194, 23.09256, 7.77663	58.14133, 56.20121, 8.76776	3	NA	8814
GL172762.1	48732	49209	48892, 49029, 48842	8, 7, 2	8.63685, 6.15552, 3.92049	6.09223, 4.731, 2.74794	6.02089, 3.94586, 1.69106	3	NA	0
GL172762.1	82402	82739	82538, 82523, 82639	7, 6, 4	8.23936, 5.61219, 6.65164	5.85684, 4.45009, 4.44719	5.65381, 3.44597, 3.90174	3	NA	0
GL172762.1	176035	176700	176061, 176109, 176159	32, 25, 7	34.72637, 25.0793, 7.96159	14.93794, 11.83668, 5.72336	31.08909, 21.9162, 5.01335	3	NA	36026
GL172762.1	193477	193882	193511, 193508, 193518	24, 54, 6	29.35493, 61.12459, 8.02808	14.70564, 20.35414, 5.60622	25.83814, 57.33674, 5.07331	3	NA	53468
GL172762.1	237180	237556	237475, 237529, 237438	17, 21, 3	21.05902, 23.0363, 5.56207	11.80311, 11.93933, 3.66392	17.77926, 19.93274, 2.95501	3	NA	97171
GL172762.1	435039	435918	435321, 435388, 435435	20, 21, 11	22.66912, 22.50054, 15.21062	12.0154, 11.62048, 9.28707	19.33602, 19.41456, 11.67334	3	NA	295030
GL172762.1	516085	516664	516177, 516124, 516111	7, 13, 11	9.06889, 15.49125, 17.50804	6.22251, 9.40394, 10.11413	6.40511, 12.66331, 13.85181	3	NA	376076
GL172762.1	778865	779304	779251, 779245, 779240	8, 8, 4	10.5687, 8.9916, 6.44916	7.00033, 6.27613, 4.39856	7.7959, 6.50856, 3.72978	3	NA	638856
GL172762.1	862470	862928	862902, 862900, 862875	19, 42, 8	20.06, 53.93902, 10.64887	10.75774, 21.93183, 7.03296	16.8172, 50.24452, 7.42621	3	c3orf67	685620
GL172762.1	907667	909055	908668, 908687, 908334, 908747	20, 40, 4, 8	20.52759, 41.37778, 4.043, 8.7749	10.74397, 15.51169, 3.48415, 6.16467	17.26624, 37.8664, 1.80601, 5.7368	3	c3orf67	639493
GL172762.1	983645	984224	984097, 983827, 983943	5, 6, 3	5.17357, 6.40438, 5.04534	4.17386, 4.88143, 3.55775	2.94407, 4.13091, 2.65212	3	c3orf67	564324
GL172762.1	1184109	1184763	1184545, 1184367, 1184367	13, 24, 5	15.07051, 25.14992, 7.76668	9.1802, 12.22562, 5.19308	12.0406, 21.98485, 4.83877	3	c3orf67	363785
GL172762.1	1202170	1203039	1202948, 1202706, 1202971	3, 17, 4	3.65562, 17.12688, 6.87594	3.11126, 9.55017, 4.49691	1.69536, 14.23092, 4.08952	3	c3orf67	345509
GL172762.1	1213307	1214305	1213851, 1214269, 1213684	7, 6, 5	7.14698, 4.28301, 7.21999	5.30113, 3.63275, 5.03071	4.6781, 2.30979, 4.38993	3	c3orf67	334243
GL172762.1	1362570	1363350	1362608, 1362731, 1363013	8, 12, 4	9.31851, 12.2921, 6.99782	6.43895, 7.76527, 4.52218	6.63885, 9.61856, 4.20007	3	c3orf67	185198
GL172762.1	1373690	1374169	1374001, 1374066, 1374132	6, 11, 4	7.16192, 10.82346, 6.2647	5.24696, 7.06132, 4.35098	4.68853, 8.23021, 3.56992	3	c3orf67	174379
GL172762.1	1418749	1418968	1418876, 1418954, 1418952	19, 18, 6	20.45531, 18.09333, 7.81528	10.99293, 9.86032, 5.52374	17.19681, 15.1594, 4.8855	3	c3orf67	129580
GL172762.1	1458484	1458962	1458549, 1458878, 1458788	5, 7, 4	6.22835, 7.5164, 5.72463	4.66689, 5.49817, 4.19226	3.83376, 5.16529, 3.10371	3	c3orf67	89586
GL172762.1	1484369	1485087	1485049, 1485052, 1484949	11, 17, 2	15.32468, 20.17542, 3.92049	9.33377, 11.32179, 2.74794	12.28146, 17.16585, 1.69106	3	c3orf67	63461
GL172762.1	1545567	1546099	1546047, 1546078, 1546062	18, 24, 8	24.53958, 32.12009, 11.71781	13.44036, 16.24119, 7.42991	21.14953, 28.78227, 8.4026	3	c3orf67	2449
GL172762.1	1622620	1622929	1622869, 1622877, 1622705	4, 18, 3	4.903, 20.81896, 4.47802	3.88907, 11.46466, 3.40707	2.69465, 17.7876, 2.18865	3	c3orf67	0
GL172762.1	1635388	1635892	1635612, 1635618, 1635718	12, 16, 21	13.32403, 14.54356, 30.63013	8.35024, 8.24547, 16.02426	10.38699, 11.76068, 26.52443	3	c3orf67	0
GL172762.1	1783339	1784196	1783921, 1783543, 1783667	6, 14, 5	6.77402, 15.70624, 6.9862	5.06573, 9.38508, 4.95327	4.33497, 12.86959, 4.19047	3	MGC107780	7443
GL172762.1	1799023	1799608	1799297, 1799230, 1799224	21, 36, 13	25.63307, 35.85295, 19.50381	13.44423, 13.99836, 11.21245	22.21097, 32.44081, 15.7587	3	MGC107780	23127
GL172762.1	1831106	1831641	1831477, 1831473, 1831544	17, 15, 7	19.2326, 16.50511, 9.89367	10.79001, 9.65445, 6.53728	16.01971, 13.63364, 6.7325	3	fam107a	17184
GL172762.1	1860965	1861738	1861486, 1861408, 1861158, 1861451	18, 17, 3, 3	21.48686, 17.79627, 4.88407, 4.88407	11.84118, 9.95056, 3.51884, 3.51884	18.19228, 14.87311, 2.52517, 2.52517	3	fam107a	6614
GL172762.1	1889880	1890480	1890115, 1890270, 1890135	14, 19, 6	16.33939, 18.98788, 10.08818	9.73437, 10.11391, 6.22606	13.24829, 16.02089, 6.90775	3	arf4	0
GL172762.1	1915038	1915345	1915124, 1915063, 1915065	23, 31, 15	25.45765, 33.61992, 20.55763	12.74568, 14.68085, 11.76049	22.04075, 30.25037, 16.76596	3	dennd6a	0
GL172762.1	1941555	1941890	1941861, 1941847, 1941844	15, 15, 7	17.42706, 15.12413, 10.51276	10.17326, 8.84494, 6.74275	14.28804, 12.31068, 7.29716	3	dennd6a	0
GL172762.1	2053098	2053721	2053277, 2053335, 2053251	11, 14, 6	12.09916, 13.95689, 9.19234	7.7875, 8.37011, 5.99411	9.2349, 11.19943, 6.09875	3	slmap	0
GL172762.1	2073393	2073695	2073595, 2073590, 2073546	20, 33, 15	19.1259, 26.9875, 19.3788	9.89802, 10.22337, 11.19777	15.91698, 23.77249, 15.64004	3	flnb	0
GL172762.1	2076007	2076511	2076356, 2076416, 2076007	8, 14, 5	5.33297, 7.76712, 4.89275	4.10354, 4.62756, 4.02412	3.0879, 5.37644, 2.53379	3	flnb	0
GL172762.1	2077438	2078569	2078054, 2077954, 2077968	14, 36, 7	11.37051, 30.23458, 7.2245	6.78997, 10.95883, 5.34322	8.55055, 26.93983, 4.39383	3	flnb	0
GL172762.1	2141267	2141822	2141680, 2141704, 2141704	11, 13, 5	11.41591, 12.67808, 7.87074	7.40521, 7.8121, 5.22117	8.59317, 9.98575, 4.92916	3	flnb	0
GL172762.1	2233396	2234213	2233566, 2233937, 2233629	10, 12, 3	12.35236, 14.42305, 5.56207	7.96044, 8.93452, 3.66392	9.46788, 11.64521, 2.95501	3	dnase1l3	1091
GL172762.1	2269710	2270346	2269752, 2269745, 2269798	33, 46, 7	40.68005, 50.80054, 9.06595	18.05639, 18.24707, 6.2213	36.93048, 47.14647, 5.99739	3	abhd6	0
GL172762.1	2297297	2298264	2297318, 2297420, 2297787	10, 20, 2	10.55478, 20.32095, 3.92049	7.02967, 10.61961, 2.74794	7.79449, 17.30643, 1.69106	3	abhd6	18492
GL172762.1	2358258	2358619	2358268, 2358302, 2358286	27, 49, 25	33.45897, 54.2909, 37.89958	16.09378, 18.85658, 18.93776	29.84865, 50.59117, 33.62278	3	pxk	0
GL172762.1	2427023	2427950	2427881, 2427905, 2427924	31, 30, 18	36.9257, 29.08752, 28.27524	16.6427, 12.40041, 15.0669	33.24417, 25.81949, 24.23348	3	NA	0
GL172762.1	2442180	2442765	2442737, 2442736, 2442739	98, 140, 56	132.65984, 179.70702, 82.80042	35.99907, 36.32277, 31.85525	128.04114, 175.15427, 77.86791	3	NA	0
GL172762.1	2517915	2518581	2518382, 2518040, 2518176	6, 9, 4	6.65593, 8.91235, 6.44916	5.00807, 6.19143, 4.39856	4.22826, 6.45064, 3.72978	3	hesx1	3187
GL172762.1	2523675	2524091	2524060, 2524028, 2524066	43, 64, 16	53.93727, 79.19913, 25.30273	21.46297, 25.48544, 13.75202	49.98634, 75.226, 21.34868	3	hesx1	0
GL172762.1	2558038	2558508	2558249, 2558421, 2558442	4, 8, 2	4.903, 8.9916, 3.41488	3.88907, 6.27613, 2.63913	2.69465, 6.50856, 1.55995	3	hesx1	33313
GL172763.1	18563	19048	18848, 18873, 18855	4, 12, 6	4.30736, 11.31692, 9.08414	3.61838, 7.18651, 5.96238	2.28105, 8.69865, 6.00685	3	celf4	1497
GL172763.1	163594	164412	163863, 163970, 164391	4, 4, 4	4.48489, 3.64512, 5.53076	3.70366, 3.26612, 4.12773	2.43438, 1.86433, 2.95501	3	celf4	53298
GL172763.1	180722	180977	180749, 180920, 180749	8, 6, 4	9.03009, 5.12161, 5.19127	6.29563, 4.16036, 4.00445	6.38425, 3.05754, 2.78831	3	celf4	70426
GL172763.1	276705	277081	276859, 277035, 276856	13, 25, 15	13.45839, 24.48857, 21.84724	8.27387, 11.48423, 12.32348	10.51409, 21.342, 18.00531	3	celf4	166409
GL172763.1	293433	293940	293874, 293891, 293900	15, 20, 8	17.61632, 21.44515, 13.39021	10.27722, 11.29334, 7.9174	14.46939, 18.39241, 9.96118	3	celf4	183137
GL172763.1	353989	354452	354176, 354413, 354307	15, 22, 11	16.47482, 19.98833, 13.64392	9.63708, 9.79457, 8.58504	13.37806, 16.98505, 10.19942	3	celf4	243693
GL172763.1	358276	358830	358547, 358547, 358532	9, 20, 9	7.94802, 16.72786, 10.34564	5.61931, 8.45729, 6.96829	5.38656, 13.84763, 7.14778	3	celf4	247980
GL172763.1	367393	367813	367765, 367770, 367777	13, 24, 9	14.98229, 26.78957, 12.92046	9.13256, 13.20509, 8.08943	11.95757, 23.57911, 9.52142	3	celf4	257097
GL172763.1	393314	394506	393821, 393823, 393682	81, 94, 13	85.30998, 94.47601, 14.83062	20.71119, 19.75554, 9.05008	81.02894, 90.37308, 11.31585	3	celf4	283018
GL172763.1	425009	425473	425441, 425238, 425178	6, 9, 2	6.77402, 10.23655, 3.92049	5.06573, 6.91274, 2.74794	4.33497, 7.68373, 1.69106	3	celf4	314713
GL172763.1	484251	484953	484760, 484759, 484611	20, 25, 2	22.48369, 29.00096, 3.92049	11.90701, 14.17494, 2.74794	19.15644, 25.73508, 1.69106	3	celf4	373955
GL172763.1	520647	521590	520945, 520836, 520832	13, 11, 6	16.03731, 13.20417, 9.08414	9.68541, 8.36817, 5.96238	12.96091, 10.48026, 6.00685	3	celf4	410351
GL172763.1	556910	557551	557005, 556943, 556942	9, 18, 10	8.67218, 17.95159, 15.11087	6.05217, 9.77483, 9.081	6.05451, 15.02259, 11.57651	3	celf4	446614
GL172763.1	600665	600968	600942, 600940, 600942	17, 10, 4	23.48962, 11.06032, 7.29989	13.02617, 7.30611, 4.57991	20.1307, 8.45494, 4.42152	3	celf4	490369
GL172763.1	671963	672707	672248, 672482, 672389	11, 21, 2	12.56148, 25.09841, 3.81771	8.03642, 13.14123, 2.72865	9.66564, 21.9345, 1.69106	3	celf4	561667
GL172763.1	747734	748014	747969, 747956, 747932	12, 18, 6	13.98361, 20.22828, 10.75712	8.70612, 11.12526, 6.36685	11.00933, 17.21621, 7.51641	3	celf4	637438
GL172763.1	802595	802979	802932, 802886, 802953	11, 9, 8	10.09407, 7.55549, 10.73428	6.62472, 5.37778, 7.06729	7.36542, 5.20115, 7.5046	3	celf4	692299
GL172763.1	805540	806247	805858, 805990, 805810	11, 22, 6	10.76332, 23.38307, 7.74775	7.02583, 11.83269, 5.49678	7.9786, 20.26935, 4.82159	3	celf4	695244
GL172763.1	921840	922724	922285, 922197, 922253	7, 15, 10	7.64603, 17.42411, 15.39555	5.56515, 10.17163, 9.17515	5.10442, 14.51645, 11.84727	3	celf4	811544
GL172763.1	928636	929484	929099, 928901, 928994	14, 18, 6	15.16506, 17.15333, 8.17931	9.07826, 9.29147, 5.6626	12.13123, 14.25626, 5.20332	3	celf4	818340
GL172763.1	930692	931780	931297, 931640, 931654	6, 12, 5	5.3171, 10.13827, 6.9862	4.27771, 6.46387, 4.95327	3.07232, 7.59214, 4.19047	3	celf4	820396
GL172763.1	938185	938525	938497, 938498, 938494	49, 64, 16	62.77136, 80.74056, 24.23563	23.74477, 26.35622, 13.34932	58.71405, 76.75286, 20.31544	3	celf4	827889
GL172763.1	1010771	1011573	1011525, 1010992, 1011538	9, 11, 5	10.89155, 13.20417, 8.60653	7.23676, 8.36817, 5.39629	8.09908, 10.48026, 5.58162	3	celf4	900475
GL172763.1	1072868	1073537	1073166, 1073167, 1073336	5, 10, 4	5.95928, 11.45927, 6.44916	4.55168, 7.51645, 4.39856	3.64484, 8.83367, 3.72978	3	celf4	962572
GL172763.1	1091233	1091616	1091501, 1091368, 1091522	6, 8, 3	6.32943, 6.70348, 5.56207	4.84271, 4.97528, 3.66392	3.92712, 4.41162, 2.95501	3	celf4	980937
GL172763.1	1218500	1218935	1218660, 1218770, 1218744	4, 5, 5	4.73255, 5.19328, 6.9862	3.8161, 4.18408, 4.95327	2.64637, 3.05754, 4.19047	3	pik3c3	1056744
GL172763.1	1283314	1284015	1283726, 1283474, 1283677	9, 7, 2	10.63765, 6.76075, 3.25436	7.1139, 5.08582, 2.59654	7.86056, 4.46488, 1.44351	3	pik3c3	991664
GL172763.1	1338543	1339167	1338947, 1338686, 1338864	9, 12, 2	9.09299, 10.74168, 3.35897	6.29461, 6.83622, 2.62478	6.42738, 8.15345, 1.5278	3	pik3c3	936512
GL172763.1	1384274	1384737	1384705, 1384707, 1384710	5, 16, 6	6.22835, 17.56335, 9.54334	4.66689, 10.05338, 6.09137	3.83376, 14.65021, 6.41185	3	pik3c3	890942
GL172763.1	1407915	1408521	1408301, 1408398, 1408046	3, 11, 2	3.65562, 13.20417, 3.59985	3.11126, 8.36817, 2.68315	1.69536, 10.48026, 1.69106	3	pik3c3	867158
GL172763.1	1475007	1475504	1475234, 1475055, 1475248	3, 12, 3	3.65562, 14.68168, 5.56207	3.11126, 9.06552, 3.66392	1.69536, 11.88794, 2.95501	3	pik3c3	800175
GL172763.1	1485799	1486120	1485869, 1485880, 1486078	5, 9, 4	5.26422, 10.00738, 6.54794	4.22057, 6.79401, 4.42274	3.02618, 7.46846, 3.82207	3	pik3c3	789559
GL172763.1	1525187	1525742	1525700, 1525680, 1525700	8, 31, 9	8.01292, 34.20739, 13.39371	5.75155, 15.02947, 8.25545	5.44514, 30.82702, 9.96118	3	pik3c3	749937
GL172763.1	1544434	1544961	1544449, 1544456, 1544464	25, 41, 8	30.08423, 49.01778, 11.71781	14.8088, 19.49471, 7.42991	26.55051, 45.38792, 8.4026	3	pik3c3	730718
GL172763.1	1614339	1615085	1614608, 1614454, 1614448	4, 7, 5	4.30736, 7.67269, 6.9862	3.61838, 5.57878, 4.95327	2.28105, 5.28718, 4.19047	3	pik3c3	660594
GL172763.1	1662492	1662997	1662687, 1662760, 1662712	4, 7, 3	4.39407, 6.76075, 4.47802	3.66053, 5.08582, 3.40707	2.35559, 4.46488, 2.18865	3	pik3c3	612682
GL172763.1	1712319	1713118	1712776, 1712794, 1712470	9, 14, 5	9.56486, 16.26087, 9.11651	6.55729, 9.69166, 5.49589	6.86845, 13.39848, 6.02552	3	pik3c3	562561
GL172763.1	1733964	1734435	1734101, 1734120, 1734120	6, 8, 3	7.61988, 8.9916, 5.42437	5.4447, 6.27613, 3.6382	5.07985, 6.50856, 2.9425	3	pik3c3	541244
GL172763.1	1743935	1744765	1744506, 1744691, 1744638	33, 40, 14	44.70497, 48.77051, 23.13363	20.38114, 19.80518, 12.64266	40.88861, 45.14384, 19.2496	3	pik3c3	530914
GL172763.1	1806390	1806726	1806499, 1806473, 1806489	21, 20, 7	25.40375, 21.10827, 9.71061	13.31478, 11.09228, 6.47154	21.98842, 18.06583, 6.56723	3	pik3c3	468953
GL172763.1	1826520	1826883	1826564, 1826562, 1826563	18, 45, 12	22.37843, 56.84059, 17.22459	12.33021, 22.22045, 10.2083	19.05407, 53.10586, 13.58212	3	pik3c3	448796
GL172763.1	1919357	1919789	1919566, 1919415, 1919626	4, 5, 2	4.39407, 4.19406, 3.92049	3.66053, 3.62042, 2.74794	2.35559, 2.22649, 1.69106	3	pik3c3	355890
GL172763.1	1929800	1930179	1929814, 1929809, 1929838	7, 15, 3	7.359, 18.49503, 5.04534	5.41531, 10.74736, 3.55775	4.86823, 15.54586, 2.65212	3	pik3c3	345500
GL172763.1	1981611	1982131	1981768, 1981838, 1981753	7, 10, 3	7.76862, 9.32421, 4.88407	5.62743, 6.31628, 3.51884	5.21781, 6.82449, 2.52517	3	pik3c3	293548
GL172763.1	1996002	1996770	1996720, 1996082, 1996062	7, 28, 7	8.4645, 30.44622, 9.89367	5.96099, 13.95175, 6.53728	5.86366, 27.1461, 6.7325	3	pik3c3	278909
GL172763.1	2028957	2029483	2029040, 2029041, 2029040	11, 19, 7	13.25602, 21.28998, 12.2588	8.39417, 11.48414, 7.19505	10.32253, 18.24168, 8.90533	3	pik3c3	246196
GL172763.1	2055359	2055817	2055476, 2055441, 2055454	6, 13, 2	7.61988, 13.98632, 3.92049	5.4447, 8.5785, 2.74794	5.07985, 11.22819, 1.69106	3	pik3c3	219862
GL172763.1	2088153	2088773	2088455, 2088455, 2088498	12, 8, 5	13.64344, 7.85297, 7.66679	8.52447, 5.66089, 5.1653	10.69036, 5.45655, 4.74628	3	pik3c3	186906
GL172763.1	2108934	2109298	2109256, 2109257, 2109273	11, 10, 3	14.29149, 10.04444, 5.42437	8.88879, 6.74025, 3.6382	11.30189, 7.50349, 2.9425	3	pik3c3	166381
GL172763.1	2126542	2126889	2126759, 2126836, 2126812	5, 14, 3	5.50773, 17.73063, 5.56207	4.34206, 10.46021, 3.66392	3.24416, 14.80992, 2.95501	3	pik3c3	148790
GL172763.1	2135955	2136435	2136219, 2136000, 2135991	13, 42, 3	13.94589, 53.00258, 5.22407	8.55542, 21.38048, 3.59752	10.97399, 49.31989, 2.79012	3	pik3c3	139244
GL172763.1	2161337	2162109	2161628, 2161413, 2161717	10, 17, 8	11.47989, 17.95394, 10.56538	7.52712, 10.04413, 6.99897	8.65223, 15.02409, 7.34613	3	pik3c3	113570
GL172763.1	2181197	2181885	2181488, 2181495, 2181593	6, 13, 8	7.61988, 14.38877, 13.21889	5.4447, 8.80583, 7.87435	5.07985, 11.61253, 9.7994	3	pik3c3	93794
GL172763.1	2194398	2194875	2194434, 2194497, 2194495	10, 18, 6	11.80863, 19.25101, 10.08818	7.69466, 10.55252, 6.22606	8.96235, 16.27496, 6.90775	3	pik3c3	80804
GL172763.1	2220954	2221520	2221016, 2221182, 2220999	15, 18, 11	17.61632, 18.2378, 15.5469	10.27722, 9.94732, 9.42305	14.46939, 15.2988, 11.9909	3	pik3c3	54159
GL172763.1	2230069	2231375	2231088, 2230559, 2231057	11, 18, 11	12.09916, 17.6759, 15.78437	7.7875, 9.60822, 9.51593	9.2349, 14.75832, 12.21424	3	pik3c3	44304
GL172763.1	2315743	2316309	2315937, 2315914, 2315933	13, 23, 7	17.20115, 27.81073, 12.2588	10.24947, 14.12264, 7.19505	14.07159, 24.57433, 8.90533	3	pik3c3	0
GL172763.1	2420840	2421071	2420897, 2420867, 2420871	5, 9, 3	5.04399, 10.35587, 5.56207	4.1057, 6.97347, 3.66392	2.82378, 7.78707, 2.95501	3	pik3c3	30581
GL172763.1	2454678	2455187	2455152, 2455151, 2455162	46, 71, 20	60.11146, 89.43561, 32.06559	23.66085, 27.50309, 16.65288	56.0858, 85.37328, 27.92471	3	pik3c3	64419
GL172764.1	963278	964166	963854, 963942, 963332, 963750	8, 13, 4, 3	9.31851, 12.32229, 6.2647, 4.88407	6.43895, 7.59775, 4.35098, 3.51884	6.63885, 9.64727, 3.56992, 2.52517	3	cdh8	322031
GL172764.1	1189603	1189806	1189750, 1189781, 1189782	23, 20, 8	27.91744, 21.27503, 12.46215	14.18378, 11.19191, 7.66591	24.4362, 18.22758, 9.09333	3	adamts18	481628
GL172764.1	1464703	1465747	1465237, 1465297, 1464709	23, 38, 5	22.99312, 38.67693, 6.84187	11.26977, 14.80221, 4.90296	19.64975, 35.21219, 4.07555	3	adamts18	205687
GL172764.1	1938725	1939384	1939352, 1939307, 1939298	9, 15, 6	10.10099, 17.04068, 9.54334	6.84284, 9.95825, 6.09137	7.37032, 14.14788, 6.41185	3	NA	15214
GL172765.1	118445	119175	118844, 118832, 118895	27, 31, 9	34.38721, 37.36568, 13.92749	16.62591, 16.90252, 8.42844	30.75783, 33.92582, 10.46294	3	NA	17639
GL172765.1	124221	125686	124461, 124426, 125445	17, 17, 5	21.53468, 20.17542, 9.11651	12.05463, 11.32179, 5.49589	18.23798, 17.16585, 6.02552	3	NA	18927
GL172765.1	210686	211304	211051, 211039, 211050	22, 34, 8	29.06684, 41.03037, 13.75789	15.08176, 17.85149, 8.00494	25.55696, 37.52442, 10.30403	3	NA	64393
GL172765.1	375705	376238	376026, 375996, 376074	7, 10, 3	7.83174, 11.37654, 5.56207	5.6591, 7.47341, 3.66392	5.27596, 8.75533, 2.95501	3	NA	229412
GL172765.1	406763	407083	407013, 407015, 406933	10, 14, 5	11.80863, 16.55842, 7.57075	7.69466, 9.85258, 5.13781	8.96235, 13.68441, 4.66624	3	NA	260470
GL172765.1	419869	421084	420367, 420080, 420470	12, 14, 3	13.48129, 14.65541, 4.73721	8.43646, 8.7831, 3.48078	10.53506, 11.86665, 2.40621	3	NA	273576
GL172765.1	1045632	1046368	1046020, 1046041, 1046140	75, 104, 33	78.85363, 108.30244, 37.93528	20.16827, 21.68309, 16.4328	74.62783, 104.1058, 33.65805	3	ephb1	2548
GL172765.1	1745857	1746268	1746129, 1746047, 1746125	6, 5, 4	7.02651, 5.19328, 7.29989	5.18513, 4.18408, 4.57991	4.56654, 3.05754, 4.42152	3	NA	12325
GL172765.1	1770928	1771253	1771221, 1771218, 1771227	18, 37, 5	18.26561, 41.3871, 7.66679	9.96405, 16.78464, 5.1653	15.09217, 37.87543, 4.74628	3	NA	37396
GL172765.1	1789119	1789405	1789350, 1789343, 1789375	10, 9, 7	13.68877, 10.35587, 10.74767	8.55116, 6.97347, 6.81414	10.73216, 7.78707, 7.51104	3	uap1l1	30533
GL172765.1	1940876	1941818	1941375, 1941388, 1941125	11, 8, 4	11.41591, 7.27382, 6.09537	7.40521, 5.32238, 4.30442	8.59317, 4.94278, 3.42444	3	MGC108470	0
GL172765.1	2311270	2311862	2311616, 2311571, 2311792	12, 15, 3	15.15969, 19.23318, 4.88407	9.3007, 11.12519, 3.51884	12.12689, 16.25749, 2.52517	3	NA	3845
GL172765.1	2395434	2396477	2395711, 2395634, 2395622	5, 11, 5	5.61275, 11.13044, 7.66679	4.39263, 7.24084, 5.1653	3.33778, 8.52145, 4.74628	3	nelfb	5306
GL172765.1	2410844	2411241	2410895, 2410879, 2410898	29, 33, 12	37.95703, 37.58604, 16.74335	17.98336, 16.22567, 10.01283	34.2561, 34.14216, 13.12583	3	nelfb	548
GL172766.1	571290	572367	571886, 571943, 571515	17, 13, 2	20.19078, 12.20869, 3.92049	11.3303, 7.52889, 2.74794	16.943, 9.53913, 1.69106	3	rcbtb2	6123
GL172766.1	1669107	1670209	1669372, 1669542, 1669389	39, 47, 10	45.34807, 47.95078, 13.30799	18.23794, 16.24394, 8.39204	41.52063, 44.33685, 9.88431	3	fkbp11	17930
GL172766.1	1760347	1761653	1760993, 1760698, 1760848	48, 91, 29	51.24905, 98.41972, 37.4357	17.61392, 22.52639, 17.68749	47.33424, 94.28739, 33.16899	3	wnt10b	0
GL172766.1	2151169	2152899	2152487, 2151922, 2152255	12, 19, 4	12.213, 17.6758, 5.93893	7.71917, 9.31965, 4.25884	9.33692, 14.75832, 3.2878	3	tuba1c	5667
GL172766.1	2359680	2360454	2360064, 2359964, 2360021	8, 18, 4	9.47188, 19.85829, 6.09537	6.51308, 10.90993, 4.30442	6.78119, 16.85931, 3.42444	3	dnajc22	6159
GL172767.1	87411	88360	87806, 87573, 87492	23, 46, 10	25.01496, 49.08536, 13.30799	12.48203, 17.28573, 8.39204	21.61057, 45.45459, 9.88431	3	cyp2j2	0
GL172767.1	1500979	1501579	1501375, 1501256, 1501151	5, 15, 4	5.35858, 16.17135, 6.87594	4.26834, 9.46201, 4.49691	3.1117, 13.31487, 4.08952	3	adamts16	284681
GL172767.1	1638795	1639333	1639052, 1638890, 1639131	6, 10, 4	7.61988, 11.76124, 7.12722	5.4447, 7.67082, 4.54775	5.07985, 9.1137, 4.30817	3	adamts16	146927
GL172768.1	2062447	2063301	2062926, 2063078, 2062496	17, 18, 5	20.39843, 19.85829, 8.09286	11.44492, 10.90993, 5.27827	17.14174, 16.85931, 5.12496	3	myom2	32048
GL172769.1	15786	16110	15964, 15986, 16079	5, 6, 4	5.40724, 5.49047, 6.09537	4.29263, 4.3797, 4.30442	3.15317, 3.3345, 3.42444	3	pfkp	297199
GL172769.1	167453	167871	167568, 167526, 167491	6, 12, 3	6.83502, 13.49773, 5.56207	5.09506, 8.44542, 3.66392	4.39369, 10.76054, 2.95501	3	pfkp	145438
GL172769.1	200954	201397	201108, 201304, 201021	4, 14, 3	4.14495, 14.22649, 5.56207	3.53694, 8.53056, 3.66392	2.13934, 11.45642, 2.95501	3	pfkp	111912
GL172769.1	411962	412326	412285, 412264, 412277	18, 15, 4	23.12099, 18.49503, 6.2647	12.72433, 10.74736, 4.35098	19.77341, 15.54586, 3.56992	3	pitrm1	17505
GL172769.1	518498	518952	518763, 518848, 518535	9, 11, 2	9.20573, 10.94385, 3.53504	6.35829, 7.13205, 2.66831	6.53218, 8.34428, 1.64745	3	pitrm1	124041
GL172769.1	551757	552890	552658, 552412, 552431	7, 15, 5	7.70673, 15.40612, 7.47829	5.59612, 9.01288, 5.11061	5.15966, 12.58218, 4.57972	3	pitrm1	157300
GL172769.1	734420	734885	734798, 734831, 734504	12, 8, 2	15.27055, 8.9916, 3.66828	9.35394, 6.27613, 2.69814	12.23226, 6.50856, 1.69106	3	pitrm1	339963
GL172769.1	744914	745895	745732, 745196, 745108	4, 6, 7	4.14495, 6.1643, 10.29331	3.53694, 4.75581, 6.67284	2.13934, 3.951, 7.09731	3	pitrm1	350457
GL172769.1	902399	902727	902610, 902653, 902700	6, 7, 3	7.61988, 7.5164, 5.42437	5.4447, 5.49817, 3.6382	5.07985, 5.16529, 2.9425	3	pitrm1	507942
GL172769.1	1201623	1202157	1201816, 1202114, 1202092	12, 29, 4	15.8622, 35.13565, 6.65164	9.62953, 16.3557, 4.44719	12.7926, 31.73704, 3.90174	3	fzd8	340109
GL172769.1	1747070	1747669	1747230, 1747365, 1747471	8, 18, 3	8.17239, 20.42018, 4.60246	5.84062, 11.23613, 3.44353	5.59248, 17.40207, 2.29516	3	cul2	20278
GL172769.1	1838226	1838820	1838668, 1838668, 1838690	22, 29, 12	25.42333, 32.29051, 16.51789	13.04101, 14.67074, 9.91787	22.00707, 28.94892, 12.91214	3	pard3	3595
GL172769.1	2136827	2137048	2137009, 2137019, 2137015	6, 25, 12	7.02651, 29.33787, 19.73636	5.18513, 14.37303, 11.07298	4.56654, 26.06289, 15.9827	3	pard3	46476
GL172770.1	132122	132998	132674, 132547, 132372	11, 19, 4	14.29149, 22.52161, 6.87594	8.88879, 12.19204, 4.49691	11.30189, 19.43392, 4.08952	3	adarb2	207552
GL172770.1	247108	247796	247670, 247405, 247563	17, 18, 12	19.41444, 20.61699, 15.89307	10.89391, 11.34925, 9.64351	16.1948, 17.59296, 12.31734	3	adarb2	92754
GL172770.1	395545	395797	395637, 395642, 395654	6, 9, 3	6.43398, 8.38789, 4.73721	4.8966, 5.88443, 3.48078	4.02287, 5.96057, 2.40621	3	adarb2	0
GL172770.1	432390	432973	432816, 432890, 432802	13, 20, 4	14.72562, 22.84354, 5.41112	8.99257, 12.11698, 4.0858	11.71389, 19.74619, 2.9425	3	adarb2	0
GL172770.1	965781	966625	966487, 966583, 966503	19, 38, 2	20.61906, 42.4453, 3.47348	11.08991, 16.97364, 2.65364	17.35428, 38.91599, 1.61541	3	DIP2C	0
GL172770.1	1100701	1101667	1100814, 1101075, 1101173	11, 6, 2	13.07285, 5.78379, 3.66828	8.30178, 4.54753, 2.69814	10.14928, 3.60422, 1.69106	3	vipr2	24295
GL172770.1	1657848	1658773	1658400, 1658268, 1658256	10, 15, 4	11.32424, 15.77724, 6.99782	7.44606, 9.23198, 4.52218	8.50601, 12.93818, 4.20007	3	xtr-mir-153-2	290013
GL172770.1	1773101	1773524	1773386, 1773482, 1773399	5, 16, 2	6.22205, 17.56335, 3.92049	4.66427, 10.05338, 2.74794	3.83376, 14.65021, 1.69106	3	xtr-mir-153-2	175262
GL172770.1	1797075	1797366	1797132, 1797272, 1797335	4, 9, 4	4.903, 10.35587, 7.12722	3.88907, 6.97347, 4.54775	2.69465, 7.78707, 4.30817	3	xtr-mir-153-2	151420
GL172770.1	2015573	2016285	2016187, 2015951, 2016209	7, 6, 5	8.23936, 5.87395, 7.66679	5.85684, 4.59787, 5.1653	5.65381, 3.68616, 4.74628	3	xtr-mir-153-2	66700
GL172770.1	2185051	2185900	2185687, 2185684, 2185684	15, 30, 7	17.42706, 30.29894, 10.29331	10.17326, 13.10731, 6.67284	14.28804, 27.00163, 7.09731	3	ube3c	0
GL172770.1	2257081	2257581	2257476, 2257295, 2257296	17, 30, 5	19.60094, 37.38612, 8.60653	10.99983, 17.29823, 5.39629	16.3751, 33.94548, 5.58162	3	ube3c	11657
GL172771.1	9990	10732	10370, 10624, 10442	13, 20, 8	8.14749, 10.07696, 6.93669	5.03255, 4.83279, 5.11868	5.57054, 7.53477, 4.14805	3	NA	35354
GL172771.1	13880	14484	13991, 14243, 14120	16, 24, 10	8.23634, 10.19748, 7.29779	4.54974, 4.32689, 5.05819	5.65381, 7.64835, 4.42152	3	NA	31602
GL172771.1	15479	16676	15827, 16035, 16045	24, 46, 21	15.04147, 29.32499, 20.96321	6.51061, 8.06398, 10.69726	12.01386, 26.05066, 17.15813	3	NA	29410
GL172771.1	18043	19253	18494, 18831, 18796	27, 35, 8	17.91917, 18.82512, 5.81785	7.26179, 6.11479, 4.41619	14.75993, 15.86477, 3.18403	3	NA	26833
GL172771.1	44487	45148	44806, 44728, 45078	8, 18, 2	7.31012, 14.06346, 3.20526	5.34404, 7.42506, 2.58265	4.82304, 11.3024, 1.39649	3	NA	938
GL172772.1	53005	53408	53216, 53216, 53180	17, 32, 7	19.98884, 38.41693, 11.89753	11.21796, 17.12582, 7.1155	16.74786, 34.95731, 8.57134	3	NA	14061
GL172772.1	84935	85155	84984, 84990, 84989	55, 93, 21	68.08815, 109.93033, 29.1831	23.80621, 26.96642, 15.33025	63.97321, 105.72269, 25.11741	3	NA	45991
GL172772.1	352620	353190	353051, 353047, 353056	49, 58, 25	60.87394, 71.39729, 38.08676	22.63324, 24.1711, 19.02388	56.83886, 67.50007, 33.80602	3	tnc	150327
GL172772.1	974480	975014	974535, 974528, 974561	58, 73, 25	76.80375, 92.42471, 32.68597	27.29699, 28.08625, 16.2839	72.59753, 88.33791, 28.53077	3	NA	33768
GL172772.1	1056867	1057429	1057338, 1057052, 1056971	8, 10, 4	7.18536, 9.17408, 7.29989	5.26937, 6.2259, 4.57991	4.71139, 6.68211, 4.42152	3	NA	116155
GL172772.1	1220207	1221003	1220515, 1220770, 1220490	10, 7, 3	12.54936, 7.39652, 5.04534	8.05316, 5.43521, 3.55775	9.65527, 5.05497, 2.65212	3	pappa	0
GL172772.1	1613386	1614479	1613638, 1613623, 1613926	24, 24, 4	22.23851, 16.64487, 4.99325	10.48593, 7.33142, 3.92627	18.91912, 13.76857, 2.62711	3	astn2	0
GL172772.1	2048486	2049023	2048924, 2048930, 2048989	9, 9, 7	10.24713, 9.45397, 11.27367	6.91815, 6.49648, 6.96156	7.50514, 6.9456, 7.99332	3	5S_rRNA	45947
GL172772.1	2066682	2067477	2066928, 2067224, 2066995	10, 15, 5	9.68645, 11.87472, 6.39499	6.53161, 6.86287, 4.73463	6.98349, 9.22184, 3.69353	3	5S_rRNA	27493
GL172772.1	2071759	2072090	2071906, 2071773, 2071805	9, 16, 7	9.62804, 14.82528, 10.1888	6.59167, 8.41748, 6.63843	6.92975, 12.02517, 7.00294	3	5S_rRNA	22880
GL172772.1	2088877	2090022	2089430, 2089328, 2089524	10, 14, 7	9.90136, 12.55764, 10.29331	6.65739, 7.52133, 6.67284	7.18396, 9.87206, 7.09731	3	5S_rRNA	4948
GL172772.1	2145932	2146625	2146188, 2146449, 2146466	9, 16, 5	8.67218, 17.22551, 7.47829	6.05217, 9.85691, 5.11061	6.05451, 14.32547, 4.57972	3	brinp1	33401
GL172772.1	2185937	2186821	2186464, 2186399, 2186440	17, 20, 5	19.05519, 18.93996, 7.66679	10.68808, 9.78563, 5.1653	15.84938, 15.97522, 4.74628	3	brinp1	0
GL172772.1	2343183	2344181	2343730, 2343748, 2343538	7, 10, 2	7.96189, 10.35733, 3.81771	5.72351, 6.91887, 2.72865	5.39561, 7.78707, 1.69106	3	brinp1	144687
GL172773.1	2646	3178	2912, 2895, 2707	7, 6, 4	9.06889, 5.29945, 6.2647	6.22251, 4.26722, 4.35098	6.40511, 3.15578, 3.56992	3	garnl3	0
GL172773.1	15166	15730	15357, 15475, 15496	12, 21, 9	12.213, 18.69922, 12.20332	7.71917, 9.33522, 7.8144	9.33692, 15.74282, 8.85301	3	garnl3	0
GL172773.1	51551	52438	52089, 51823, 51799	9, 10, 6	12.11402, 9.9845, 10.08818	7.77814, 6.70562, 6.22606	9.24278, 7.44716, 6.90775	3	slc2a8	70
GL172773.1	62466	62921	62853, 62817, 62709	14, 15, 3	15.47792, 14.46992, 4.73721	9.25652, 8.45126, 3.48078	12.42747, 11.69016, 2.40621	3	fbxw2	0
GL172773.1	69010	69961	69159, 69198, 69514	9, 7, 2	9.56486, 5.82272, 3.25436	6.55729, 4.52793, 2.59654	6.86845, 3.64093, 1.44351	3	fbxw2	0
GL172773.1	94776	95160	94955, 95047, 94841	11, 14, 3	12.89633, 15.44691, 4.25463	8.2114, 9.23895, 3.33642	9.98216, 12.62142, 1.99374	3	c5	0
GL172773.1	145464	145751	145505, 145534, 145501	11, 12, 7	11.95444, 12.85985, 9.89367	7.70792, 8.09108, 6.53728	9.09907, 10.1588, 6.7325	3	TRAF1	1322
GL172773.1	153562	154156	153705, 153595, 153597	8, 18, 3	9.17141, 22.65777, 5.42437	6.36648, 12.47994, 3.6382	6.5005, 19.56558, 2.9425	3	TRAF1	9420
GL172773.1	165191	165520	165288, 165424, 165392	9, 13, 4	11.25691, 10.41252, 6.2647	7.40733, 6.42287, 4.35098	8.44334, 7.84029, 3.56992	3	phf19	3547
GL172773.1	175661	176130	175765, 175767, 175796	32, 50, 10	35.09517, 52.17514, 12.6187	15.15624, 17.25919, 8.08533	31.45049, 48.50258, 9.24068	3	phf19	0
GL172773.1	188650	189066	188942, 188866, 188919	10, 14, 8	10.81918, 14.36604, 12.19733	7.17558, 8.61311, 7.5856	8.03142, 11.59092, 8.84738	3	phf19	0
GL172773.1	294551	295242	294826, 294820, 294679	13, 9, 5	14.56077, 7.79895, 8.09286	8.9016, 5.52809, 5.27827	11.55548, 5.4066, 5.12496	3	vav2	0
GL172773.1	372146	372570	372407, 372396, 372380	61, 60, 16	77.03513, 67.00353, 21.0828	25.83272, 20.76175, 11.94961	72.82681, 63.15247, 17.27116	3	vav2	0
GL172773.1	461786	462400	461829, 462196, 462198	9, 7, 2	12.11402, 7.67269, 3.53504	7.77814, 5.57878, 2.66831	9.24278, 5.28718, 1.64745	3	brd3	6544
GL172773.1	470049	470678	470527, 470418, 470460	16, 18, 4	16.70885, 21.02636, 5.65793	9.55283, 11.58244, 4.17053	13.60186, 17.98685, 3.03915	3	wdr5	0
GL172773.1	497467	498263	497789, 498187, 497795	9, 12, 11	8.15984, 9.26223, 13.41263	5.74778, 5.91834, 8.47203	5.58265, 6.76553, 9.9797	3	U6atac	8293
GL172773.1	503386	504179	503493, 503539, 503712	14, 15, 3	13.34179, 14.28629, 4.88407	7.99985, 8.3399, 3.51884	10.40375, 11.51506, 2.52517	3	U6atac	14212
GL172773.1	525929	527075	526732, 526819, 526464	11, 7, 4	13.44634, 7.67269, 6.2647	8.48865, 5.57878, 4.35098	10.5028, 5.28718, 3.56992	3	U6atac	36755
GL172773.1	566797	568199	567518, 567371, 567727	5, 11, 2	6.1536, 11.13044, 3.92049	4.6356, 7.24084, 2.74794	3.81853, 8.52145, 1.69106	3	U6atac	77623
GL172773.1	577131	577642	577614, 577589, 577612	24, 28, 11	23.90949, 24.90283, 14.14202	11.482, 10.69882, 8.82037	20.53819, 21.7444, 10.66487	3	U6atac	87957
GL172773.1	579049	579521	579216, 579304, 579218	19, 28, 9	16.86793, 25.02047, 11.06119	8.83071, 10.76575, 7.31688	13.75448, 21.85963, 7.79653	3	U6atac	89875
GL172773.1	607619	607941	607712, 607883, 607908	8, 14, 5	10.5687, 16.07029, 9.11651	7.00033, 9.58727, 5.49589	7.7959, 13.21914, 6.02552	3	U6atac	118445
GL172773.1	679866	680632	680009, 680597, 680607	8, 16, 3	8.33946, 18.29366, 5.04534	5.9325, 10.47081, 3.55775	5.74821, 15.35182, 2.65212	3	rxra	49619
GL172773.1	691559	691986	691897, 691887, 691912	14, 26, 8	7.30745, 12.85234, 7.11933	4.36784, 5.14584, 5.22959	4.82139, 10.15248, 4.30817	3	rxra	38265
GL172773.1	694278	694836	694430, 694427, 694432	46, 77, 17	42.28858, 67.37978, 18.66012	13.68591, 14.67719, 10.45918	38.51083, 63.52563, 14.9513	3	rxra	35415
GL172773.1	775884	776488	775955, 775920, 775910	12, 31, 9	14.53906, 35.35878, 12.92046	8.9936, 15.71355, 8.08943	11.53564, 31.95561, 9.52142	3	rxra	9678
GL172773.1	803368	804197	803701, 803847, 803325, 804035	6, 19, 2, 2	6.32943, 21.48271, 3.66828, 3.20526	4.84271, 11.59636, 2.69814, 2.58265	3.92712, 18.42836, 1.69106, 1.39649	3	rxra	37162
GL172773.1	870928	871211	871004, 871133, 871125	8, 8, 4	10.45514, 8.9916, 5.79359	6.9534, 6.27613, 4.21422	7.70041, 6.50856, 3.16028	3	col5a1	75114
GL172773.1	914065	914758	914126, 914155, 914141	15, 23, 5	19.24339, 27.68942, 7.30312	11.1303, 14.05295, 5.05706	16.03036, 24.45558, 4.42152	3	col5a1	31567
GL172773.1	948872	949366	948897, 949033, 948999	6, 7, 9	7.02651, 7.67269, 12.92046	5.18513, 5.57878, 8.08943	4.56654, 5.28718, 9.52142	3	col5a1	0
GL172773.1	962617	963138	963105, 963083, 963109	18, 20, 5	20.87952, 20.17202, 6.9862	11.49913, 10.52987, 4.95327	17.60514, 17.16317, 4.19047	3	col5a1	0
GL172773.1	966041	966579	966043, 966203, 966152	11, 13, 4	11.16799, 11.82894, 6.09537	7.26261, 7.29741, 4.30442	8.36081, 9.17721, 3.42444	3	col5a1	0
GL172773.1	989418	990104	989481, 989462, 989619	20, 35, 4	25.93811, 41.32541, 5.65793	13.8425, 17.60489, 4.17053	22.50824, 37.81446, 3.03915	3	col5a1	0
GL172773.1	1075968	1076417	1076389, 1076350, 1076152	17, 24, 5	20.39843, 26.02771, 7.66679	11.44492, 12.75106, 5.1653	17.14174, 22.83793, 4.74628	3	col5a1	0
GL172773.1	1096762	1097448	1097164, 1097254, 1097214	8, 14, 5	7.86044, 15.97721, 7.87074	5.66515, 9.53591, 5.22117	5.30263, 13.12994, 4.92916	3	col5a1	8569
GL172773.1	1105959	1107163	1106723, 1106719, 1106102, 1106800	21, 29, 4, 8	20.95118, 27.84141, 4.99325, 10.64887	10.69, 12.04099, 3.92627, 7.03296	17.67534, 24.60431, 2.62711, 7.42621	3	col5a1	17766
GL172773.1	1111430	1112140	1112038, 1111873, 1112056	4, 10, 2	3.26493, 9.17408, 3.35897	3.04073, 6.2259, 2.62478	1.55513, 6.68211, 1.5278	3	col5a1	23237
GL172773.1	1255243	1255678	1255545, 1255414, 1255559	7, 6, 2	8.87868, 6.40438, 3.66828	6.14305, 4.88143, 2.69814	6.24402, 4.13091, 1.69106	3	olfm1	0
GL172773.1	1299717	1300654	1300339, 1300340, 1300332	11, 15, 6	10.81903, 11.87472, 8.59643	7.0587, 6.86287, 5.80862	8.03142, 9.22184, 5.58146	3	olfm1	10794
GL172773.1	1356385	1356667	1356496, 1356452, 1356520	6, 7, 4	6.9612, 7.67269, 7.29989	5.15476, 5.57878, 4.57991	4.50768, 5.28718, 4.42152	3	olfm1	67462
GL172773.1	1421601	1422046	1421933, 1421772, 1421831	6, 16, 3	6.27863, 16.9827, 4.60246	4.8162, 9.71452, 3.44353	3.88086, 14.09237, 2.29516	3	ppp1r26	119076
GL172773.1	1569281	1569719	1569305, 1569566, 1569306	9, 9, 3	7.94802, 5.98795, 5.13229	5.61931, 4.38437, 3.57753	5.38656, 3.7918, 2.73312	3	fam69b	0
GL172773.1	1572148	1572923	1572481, 1572409, 1572784	15, 28, 3	16.55581, 29.36, 5.22407	9.68348, 13.30452, 3.59752	13.45573, 26.0845, 2.79012	3	fam69b	0
GL172773.1	1584106	1584609	1584433, 1584187, 1584208	4, 4, 4	4.903, 3.67685, 7.12722	3.88907, 3.2842, 4.54775	2.69465, 1.89016, 4.30817	3	fam69b	0
GL172773.1	1611109	1611739	1611322, 1611523, 1611635	7, 10, 2	7.47068, 10.10522, 3.66828	5.47427, 6.77523, 2.69814	4.96895, 7.5608, 1.69106	3	fam69b	0
GL172773.1	1638833	1639558	1639498, 1639510, 1639529	15, 36, 6	13.40975, 37.96864, 8.68762	7.80472, 15.21066, 5.83874	10.46908, 34.51657, 5.65258	3	fam69b	13903
GL172773.1	1654945	1655507	1655210, 1655198, 1655056	4, 7, 2	4.903, 7.22491, 3.30553	3.88907, 5.34344, 2.61059	2.69465, 4.89677, 1.47682	3	agpat2	409
GL172773.1	1725619	1725918	1725664, 1725658, 1725629	16, 22, 3	16.85457, 26.51136, 5.56207	9.63901, 13.66976, 3.66392	13.74132, 23.30888, 2.95501	3	egfl7	22121
GL172773.1	1803312	1803686	1803477, 1803497, 1803370	10, 13, 4	12.07222, 14.47285, 5.65793	7.82529, 8.85276, 4.17053	9.21068, 11.69275, 3.03915	3	notch1	67285
GL172773.1	1842023	1842478	1842083, 1842063, 1842227	12, 13, 2	13.81077, 12.43832, 3.20526	8.61434, 7.66788, 2.58265	10.84496, 9.75704, 1.39649	3	notch1	28493
GL172773.1	1861453	1861835	1861513, 1861513, 1861606	18, 19, 3	24.08659, 21.00925, 5.04534	13.21723, 11.31983, 3.55775	20.70975, 17.97055, 2.65212	3	notch1	9136
GL172773.1	1961119	1962389	1961705, 1961732, 1961259	13, 10, 3	14.16864, 11.13727, 5.22407	8.68204, 7.34723, 3.59752	11.18512, 8.52791, 2.79012	3	sec16a	0
GL172773.1	1989435	1989919	1989611, 1989611, 1989612	12, 16, 8	14.25403, 14.71114, 11.49924	8.84753, 8.34782, 7.35444	11.26667, 11.91634, 8.20118	3	snapc4	0
GL172773.1	2015133	2016036	2015513, 2015541, 2015419	44, 67, 13	49.46099, 75.75386, 17.28995	18.38396, 22.1288, 10.29043	45.57055, 71.81316, 13.64393	3	card9	6440
GL172773.1	2024170	2024573	2024308, 2024211, 2024471	5, 5, 3	5.50773, 3.56923, 4.60246	4.34206, 3.22667, 3.44353	3.24416, 1.79789, 2.29516	3	card9	0
GL172773.1	2025807	2026419	2025934, 2026363, 2026054	7, 6, 3	9.06041, 5.53042, 4.60246	6.21903, 4.40292, 3.44353	6.40511, 3.37013, 2.29516	3	card9	0
GL172773.1	2055552	2056062	2055610, 2055600, 2055595	189, 260, 35	232.67523, 311.57544, 45.72337	35.55816, 35.33097, 20.18923	227.58392, 306.56818, 41.27833	3	gpsm1	0
GL172773.1	2100611	2100984	2100850, 2100878, 2100678	10, 10, 2	9.58292, 9.58697, 3.35897	6.47048, 6.47287, 2.62478	6.88553, 7.0711, 1.5278	3	gpsm1	24306
GL172773.1	2169885	2170326	2170219, 2170199, 2170088	14, 18, 2	16.92175, 16.49014, 3.53504	10.04553, 8.88857, 2.66831	13.80564, 13.61962, 1.64745	3	qsox2	0
GL172773.1	2176630	2177028	2176667, 2176673, 2176683	25, 24, 8	31.17817, 25.66734, 10.73428	15.43834, 12.53556, 7.06729	27.61971, 22.48835, 7.5046	3	qsox2	0
GL172773.1	2208913	2209551	2209230, 2209264, 2209249	13, 24, 13	16.03731, 26.4971, 19.50381	9.68541, 13.03109, 11.21245	12.96091, 23.2948, 15.7587	3	lhx3	0
GL172773.1	2231384	2232554	2232258, 2232030, 2232216	15, 25, 10	18.0122, 26.81249, 14.3493	10.49166, 12.87379, 8.80978	14.84882, 23.60159, 10.86041	3	lhx3	14324
GL172773.1	2303545	2304358	2303769, 2304064, 2304039	5, 7, 3	6.22835, 7.67269, 5.53434	4.66689, 5.57878, 3.65888	3.83376, 5.28718, 2.95501	3	TMEM250	16356
GL172773.1	2310521	2311288	2310748, 2310754, 2310776	8, 11, 16	10.55913, 13.20417, 21.98651	6.9964, 8.36817, 12.38238	7.79508, 10.48026, 18.13986	3	TMEM250	9426
GL172773.1	2321687	2322488	2322418, 2322092, 2322411	5, 21, 5	5.61275, 22.16061, 7.66679	4.39263, 11.41721, 5.1653	3.33778, 19.08429, 4.74628	3	TMEM250	558
GL172773.1	2340290	2341094	2340581, 2340510, 2340845	4, 4, 2	4.73255, 3.38222, 3.20526	3.8161, 3.11195, 2.58265	2.64637, 1.63118, 1.39649	3	TMEM250	19161
GL172773.1	2428897	2429438	2429149, 2429156, 2429157	14, 12, 10	15.08932, 12.78537, 13.90386	9.03476, 8.04887, 8.63779	12.05911, 10.08779, 10.44246	3	nacc2	27856
GL172773.1	2440100	2440573	2440236, 2440420, 2440516	6, 12, 3	7.61249, 13.49773, 5.04534	5.44165, 8.44542, 3.55775	5.07985, 10.76054, 2.65212	3	nacc2	39059
GL172774.1	681317	682553	681566, 681906, 681673	9, 14, 8	9.44146, 14.50897, 11.71781	6.48958, 8.69727, 7.42991	6.75382, 11.7272, 8.4026	3	frmd4a	16832
GL172774.1	1030823	1032045	1031364, 1031562, 1031867	15, 19, 9	16.55581, 19.89463, 14.22222	9.68348, 10.65896, 8.51768	13.45573, 16.8939, 10.74075	3	dmtf1	0
GL172775.1	4255	5045	4775, 4293, 4873	7, 7, 3	7.47068, 6.95845, 4.88407	5.47427, 5.19718, 3.51884	4.96895, 4.64832, 2.52517	3	NA	9643
GL172775.1	32619	33789	33390, 33374, 33373	10, 18, 6	11.32424, 21.45861, 8.50802	7.44606, 11.82542, 5.77882	8.50601, 18.40532, 5.49795	3	NA	0
GL172775.1	675521	675948	675675, 675675, 675803	14, 12, 5	14.7244, 11.31692, 8.46795	8.82338, 7.18651, 5.36629	11.71382, 8.69865, 5.46547	3	arhgap26	0
GL172775.1	1108837	1109278	1109068, 1109026, 1109041	4, 7, 2	4.73255, 6.71326, 3.74074	3.8161, 5.05872, 2.71331	2.64637, 4.42056, 1.69106	3	NA	24510
GL172775.1	1120499	1120991	1120697, 1120883, 1120676	8, 6, 4	9.63203, 6.37687, 7.29989	6.58895, 4.86727, 4.57991	6.93141, 4.13091, 4.42152	3	NA	36172
GL172775.1	1135734	1136595	1135920, 1135955, 1135659, 1136323	5, 7, 3, 2	6.22835, 6.23485, 5.42437, 3.81771	4.66689, 4.77863, 3.6382, 2.72865	3.83376, 4.01703, 2.9425, 1.69106	3	NA	51407
GL172775.1	1307352	1308049	1307380, 1307432, 1307406	9, 17, 7	10.10099, 20.39511, 9.89367	6.84284, 11.44309, 6.53728	7.37032, 17.37802, 6.7325	3	KCTD16	24360
GL172775.1	1555956	1556446	1556419, 1556409, 1556419	12, 32, 11	13.89648, 41.37848, 16.86571	8.65999, 18.85759, 9.90654	10.92729, 37.86707, 13.24219	3	NA	222826
GL172775.1	1737595	1738306	1738012, 1737860, 1737938	40, 45, 19	46.65533, 53.72776, 26.55773	18.55926, 20.39415, 14.30841	42.80622, 50.03592, 22.56497	3	NA	40966
GL172775.1	1744150	1744927	1744408, 1744610, 1744341	6, 16, 3	7.61249, 20.41887, 5.56207	5.44165, 11.61633, 3.66392	5.07985, 17.40117, 2.95501	3	NA	34345
GL172775.1	1838189	1838817	1838305, 1838530, 1838564	9, 9, 5	9.56486, 8.96894, 8.3366	6.55729, 6.22391, 5.33663	6.86845, 6.50203, 5.34135	3	NA	47628
GL172775.1	1892664	1893126	1892735, 1892760, 1892744	28, 30, 9	35.18545, 37.66857, 12.92046	16.74512, 17.46245, 8.08943	31.53768, 34.22309, 9.52142	3	prelid2	44534
GL172776.1	1625031	1625730	1625409, 1625548, 1625463	7, 19, 7	6.94856, 20.56205, 9.89367	5.19167, 11.05617, 6.53728	4.49622, 17.53929, 6.7325	3	nfx1	0
GL172776.1	2185618	2186444	2185844, 2186343, 2185966	7, 6, 4	6.54416, 5.1562, 5.65793	4.96116, 4.1813, 4.17053	4.1249, 3.05754, 3.03915	3	nfx1	457316
GL172776.1	2283495	2285256	2283766, 2283556, 2284655, 2284090	11, 6, 10, 4	10.49434, 3.89975, 7.70171, 5.93893	6.86594, 3.38137, 5.31359, 4.25884	7.73611, 2.08249, 5.31502, 3.2878	3	nfx1	555193
GL172777.1	913873	914284	913974, 914026, 914049	4, 9, 2	4.48489, 8.96894, 3.92049	3.70366, 6.22391, 2.74794	2.43438, 6.50203, 1.69106	3	NA	136939
GL172777.1	1819803	1820450	1820367, 1820378, 1820169	14, 16, 3	16.15701, 15.61963, 4.88407	9.6349, 8.90024, 3.51884	13.07421, 12.78657, 2.52517	3	glt1d1	0
GL172778.1	351974	352684	352635, 352654, 352531	40, 47, 6	50.75663, 56.61312, 9.80315	20.97633, 21.12303, 6.15798	46.84853, 52.88185, 6.64989	3	LYPD6B	23888
GL172778.1	402387	403233	403097, 403097, 403041	10, 20, 11	10.30557, 22.54481, 16.5728	6.88958, 11.94278, 9.80592	7.56136, 19.45621, 12.9629	3	LYPD6B	22031
GL172778.1	425493	425912	425852, 425851, 425825	26, 32, 12	32.7748, 38.9336, 16.09339	16.03212, 17.43072, 9.73326	29.18032, 35.4643, 12.50855	3	NA	17106
GL172778.1	643011	643889	643325, 643449, 643327	17, 5, 2	21.53468, 5.19328, 3.92049	12.05463, 4.18408, 2.74794	18.23798, 3.05754, 1.69106	3	ift22	74480
GL172778.1	737942	739048	738857, 738843, 738426	5, 8, 5	4.88195, 7.05882, 6.70559	4.01821, 5.19299, 4.85366	2.69465, 4.74405, 3.94956	3	ift22	9774
GL172778.1	816273	817574	816727, 816881, 817448	4, 6, 4	4.39407, 5.37418, 5.86497	3.66053, 4.31151, 4.23641	2.35559, 3.22547, 3.22826	3	nos2	41320
GL172778.1	937282	938376	937670, 938108, 937601	14, 9, 3	15.97996, 8.10462, 5.04534	9.53743, 5.71442, 3.55775	12.90594, 5.69386, 2.65212	3	nlk	38079
GL172779.1	408396	408618	408609, 408592, 408562	15, 24, 5	19.88944, 29.23791, 8.90882	11.44702, 14.63849, 5.4573	16.65285, 25.96582, 5.85025	3	figla	17882
GL172779.1	818501	818962	818617, 818615, 818788	3, 5, 2	3.52064, 4.59215, 3.81771	3.05288, 3.85567, 2.72865	1.69536, 2.59071, 1.69106	3	NA	0
GL172779.1	952678	952902	952793, 952795, 952749	18, 27, 11	20.68723, 28.48024, 16.296	11.38946, 13.15078, 9.70731	17.42016, 25.22694, 12.70154	3	anxa4	4710
GL172779.1	1022975	1024361	1023353, 1024148, 1023520	7, 6, 3	7.96189, 6.40438, 4.88407	5.72351, 4.88143, 3.51884	5.39561, 4.13091, 2.52517	3	aak1	1387
GL172779.1	1590730	1591028	1590779, 1590789, 1590757	8, 7, 6	9.97521, 7.67269, 8.68762	6.7461, 5.57878, 5.83874	7.25176, 5.28718, 5.65258	3	rassf2	0
GL172779.1	1608290	1608860	1608442, 1608572, 1608397	3, 8, 4	3.47939, 8.67929, 7.29989	3.03445, 6.11461, 4.57991	1.69536, 6.23181, 4.42152	3	rassf2	5156
GL172779.1	1713495	1714045	1713743, 1713737, 1713734	4, 9, 3	4.89779, 8.80158, 5.22407	3.88689, 6.1275, 3.59752	2.69465, 6.34743, 2.79012	3	prnp	80353
GL172779.1	2196918	2197650	2197358, 2197374, 2197333	57, 79, 26	67.23155, 83.02409, 34.58362	22.31688, 20.47532, 17.04288	63.12591, 79.01733, 30.38341	3	NA	259658
GL172779.1	2203335	2203804	2203443, 2203505, 2203485	5, 9, 2	6.22835, 9.86161, 3.92049	4.66689, 6.7171, 2.74794	3.83376, 7.33122, 1.69106	3	NA	266075
GL172779.1	2261451	2261858	2261808, 2261808, 2261831	31, 36, 10	38.9348, 46.88773, 15.11087	17.82246, 20.45392, 9.081	35.21584, 43.28933, 11.57651	3	NA	324191
GL172780.1	10384	11734	10933, 10963, 10812	10, 9, 5	13.70053, 10.31596, 7.87074	8.55596, 6.95324, 5.22117	10.7403, 7.75961, 4.92916	3	NA	55786
GL172780.1	16261	17350	16779, 17035, 16342	13, 16, 4	15.3437, 14.3266, 5.59335	9.32614, 8.11284, 4.14902	12.29987, 11.5539, 2.98437	3	NA	50170
GL172780.1	33650	34346	34048, 34056, 33954	9, 14, 4	6.5299, 9.42951, 4.99325	4.73108, 5.60355, 3.92627	4.11474, 6.92357, 2.62711	3	NA	33174
GL172780.1	35683	36763	36308, 36295, 36553	24, 37, 3	24.4863, 36.58252, 3.72712	11.8277, 14.01914, 3.14102	21.09734, 33.15592, 1.69106	3	NA	30757
GL172780.1	239453	239947	239621, 239788, 239644	21, 6, 11	25.63307, 6.40438, 16.296	13.44423, 4.88143, 9.70731	22.21097, 4.13091, 12.70154	3	NA	19672
GL172780.1	620720	621065	620921, 620837, 620767	7, 13, 4	7.41434, 13.90919, 6.65164	5.44463, 8.53443, 4.44719	4.92033, 11.15388, 3.90174	3	PREX2	0
GL172780.1	853466	853862	853563, 853685, 853684	5, 11, 8	4.73077, 11.73909, 11.71781	3.93437, 7.58808, 7.42991	2.64637, 9.09943, 8.4026	3	c8orf34	5993
GL172780.1	1014541	1015113	1015010, 1015022, 1015060	8, 14, 6	9.63203, 15.28002, 9.54334	6.58895, 9.14403, 6.09137	6.93141, 12.46109, 6.41185	3	sulf1	87200
GL172780.1	1149148	1149477	1149242, 1149215, 1149290	3, 5, 3	3.52064, 4.45124, 4.73721	3.05288, 3.77393, 3.48078	1.69536, 2.46265, 2.40621	3	slco5a1	0
GL172780.1	1787415	1788441	1787838, 1788202, 1788198	65, 73, 18	73.22126, 79.42529, 22.19897	21.73593, 21.28032, 12.23311	69.0509, 75.44938, 18.34643	3	socs2	0
GL172781.1	1837	2203	1954, 2018, 1894	8, 15, 4	6.11286, 10.97434, 5.13989	4.60456, 6.31507, 3.98461	3.78301, 8.37404, 2.74042	3	aven	89442
GL172781.1	88541	88937	88774, 88819, 88761	11, 12, 3	11.95444, 14.42305, 4.88407	7.70792, 8.93452, 3.51884	9.09907, 11.64521, 2.52517	3	aven	2708
GL172781.1	719848	720426	720424, 720396, 720236	6, 8, 4	7.61988, 8.9916, 5.53076	5.4447, 6.27613, 4.12773	5.07985, 6.50856, 2.95501	3	nfkbia	18680
GL172781.1	1499018	1499648	1499609, 1499541, 1499324	6, 6, 2	5.65295, 6.40438, 3.81771	4.47343, 4.88143, 2.72865	3.37605, 4.13091, 1.69106	3	slc25a21	0
GL172781.1	1772607	1773656	1772776, 1772726, 1772693	20, 41, 7	26.65164, 55.73505, 10.51276	14.2152, 23.43631, 6.74275	23.20205, 52.01603, 7.29716	3	nkx2-1	32016
GL172781.1	2263982	2264638	2264523, 2264401, 2264555	15, 16, 7	17.06434, 16.67191, 10.29331	9.97152, 9.53094, 6.67284	13.94058, 13.79388, 7.09731	3	chst9	23939
GL172782.1	411906	412523	411940, 411942, 411963	10, 27, 4	12.54936, 34.26885, 6.87594	8.05316, 16.55851, 4.49691	9.65527, 30.88736, 4.08952	3	pacs1	10437
GL172782.1	1149485	1150219	1149732, 1149856, 1150074	7, 9, 3	7.52805, 10.00738, 4.47802	5.50423, 6.79401, 3.40707	5.02388, 7.46846, 2.18865	3	nrxn2	0
GL172782.1	2303353	2303894	2303582, 2303604, 2303585	26, 48, 11	29.17194, 53.44966, 15.78437	13.92704, 18.83866, 9.51593	25.65913, 49.76088, 12.21424	3	irx3	112687
GL172783.1	26024	27073	26632, 26777, 26066	6, 11, 5	7.61988, 10.42503, 7.13956	5.4447, 6.82444, 5.00463	5.07985, 7.85131, 4.31294	3	NA	126143
GL172783.1	174923	175508	175119, 175288, 175160	7, 12, 3	7.25118, 12.93543, 5.56207	5.35761, 8.13374, 3.66392	4.77171, 10.23112, 2.95501	3	NA	20947
GL172783.1	233470	233903	233559, 233472, 233496	4, 13, 3	4.903, 15.49125, 5.56207	3.88907, 9.40394, 3.66392	2.69465, 12.66331, 2.95501	3	NA	79494
GL172783.1	336538	337009	336902, 336908, 336868	5, 10, 2	6.22835, 11.76124, 3.92049	4.66689, 7.67082, 2.74794	3.83376, 9.1137, 1.69106	3	nrxn1	179922
GL172783.1	494765	495535	494947, 495323, 495024	12, 9, 4	13.98361, 10.35587, 6.65164	8.70612, 6.97347, 4.44719	11.00933, 7.78707, 3.90174	3	nrxn1	21396
GL172783.1	604080	604465	604439, 604399, 604406	15, 33, 6	18.43365, 40.24555, 10.75712	10.71523, 17.80047, 6.36685	15.25325, 36.75318, 7.51641	3	nrxn1	0
GL172783.1	1166164	1166509	1166361, 1166361, 1166361	39, 49, 18	48.02922, 56.31815, 27.8965	19.81941, 20.00066, 14.91982	44.15997, 52.59129, 23.86522	3	NA	125802
GL172783.1	1225991	1226925	1226259, 1226456, 1226838	12, 11, 3	12.87892, 11.13044, 4.4192	8.10186, 7.24084, 3.38913	9.9668, 8.52145, 2.14332	3	fshr	161115
GL172783.1	1296718	1297521	1297158, 1297159, 1297275	7, 8, 2	6.18753, 7.18617, 3.92049	4.75026, 5.26986, 2.74794	3.83376, 4.85956, 1.69106	3	fshr	90519
GL172783.1	1319841	1320257	1320095, 1319960, 1319875	3, 6, 4	3.65562, 6.40438, 7.29989	3.11126, 4.88143, 4.57991	1.69536, 4.13091, 4.42152	3	fshr	67783
GL172783.1	1677083	1677967	1677564, 1677892, 1677437	5, 16, 3	6.08705, 17.91879, 5.42437	4.60729, 10.25785, 3.6382	3.75764, 14.99118, 2.9425	3	gtf2a1l	0
GL172783.1	1878050	1878397	1878232, 1878186, 1878168	6, 8, 2	6.89739, 8.9916, 3.53504	5.12474, 6.27613, 2.66831	4.44884, 6.50856, 1.64745	3	foxn2	29403
GL172783.1	1977337	1979177	1978275, 1977952, 1978945	16, 17, 7	16.70885, 15.43131, 9.71061	9.55283, 8.52152, 6.47154	13.60186, 12.60663, 6.56723	3	NA	11893
GL172783.1	2131811	2132292	2132161, 2132262, 2132121	12, 26, 5	13.81077, 30.98104, 7.87074	8.61434, 14.99569, 5.22117	10.84496, 27.66886, 4.92916	3	kcnk12	0
GL172783.1	2284440	2285924	2285254, 2284489, 2285666	16, 24, 4	17.47093, 24.98323, 5.29818	9.99983, 12.12569, 4.04471	14.32944, 21.82273, 2.85876	3	epcam	9924
GL172784.1	128	870	640, 387, 401	10, 16, 5	11.17391, 18.10366, 7.87074	7.36672, 10.36324, 5.22117	8.36474, 15.16892, 4.92916	3	NA	65871
GL172784.1	7472	7952	7592, 7595, 7564	10, 12, 3	11.02855, 13.01212, 5.42437	7.28906, 8.17685, 3.6382	8.22906, 10.30359, 2.9425	3	NA	58789
GL172784.1	39638	39974	39838, 39685, 39845	6, 10, 4	7.61249, 8.8434, 7.29989	5.44165, 6.02477, 4.57991	5.07985, 6.38599, 4.42152	3	NA	26767
GL172784.1	50352	51340	50768, 50767, 50776	78, 98, 36	85.98626, 104.96873, 45.74173	22.2814, 22.56434, 19.78458	81.69958, 100.7929, 41.29644	3	NA	15401
GL172784.1	64953	65380	65051, 65026, 65268	12, 13, 8	8.17685, 6.45777, 7.21451	5.24277, 4.04561, 5.28687	5.59671, 4.18172, 4.38513	3	NA	1361
GL172784.1	161520	162349	161725, 161807, 162279	3, 6, 3	3.18451, 5.22683, 4.73721	2.8947, 4.22382, 3.48078	1.48752, 3.08803, 2.40621	3	tbc1d16	18310
GL172784.1	411227	411569	411293, 411327, 411321	8, 8, 2	8.45543, 6.185, 3.20526	5.99538, 4.65034, 2.58265	5.85527, 3.97134, 1.39649	3	kif19	4268
GL172784.1	512611	512988	512934, 512951, 512953	32, 50, 8	41.87447, 62.12454, 12.74696	19.14272, 22.8672, 7.74795	38.10479, 58.32558, 9.3579	3	abca10	0
GL172784.1	1298855	1299389	1298882, 1298881, 1298881	64, 93, 22	87.18892, 119.85587, 34.61844	30.07295, 31.99352, 17.715	82.89281, 115.58675, 30.41696	3	dok5	12779
GL172784.1	1587013	1587433	1587065, 1587108, 1587227	5, 17, 6	5.83803, 20.62155, 9.30472	4.4974, 11.56702, 6.02618	3.53877, 17.59698, 6.19533	3	pfdn4	48084
GL172784.1	1859837	1860753	1860199, 1860215, 1860003	31, 40, 6	37.39999, 46.47463, 9.30472	16.92275, 18.45316, 6.02618	33.70895, 42.8828, 6.19533	3	znf217	6339
GL172784.1	1956286	1956957	1956704, 1956704, 1956678	14, 47, 7	17.67955, 53.74006, 11.27367	10.43465, 19.46306, 6.96156	14.52941, 50.04789, 7.99332	3	tshz2	25644
GL172784.1	2060600	2061092	2060684, 2060690, 2060691	13, 10, 7	15.3437, 10.35733, 10.74767	9.32614, 6.91887, 6.81414	12.29987, 7.78707, 7.51104	3	tshz2	129958
GL172784.1	2080180	2080690	2080465, 2080597, 2080256	7, 5, 3	8.09761, 4.52057, 4.4192	5.78941, 3.81436, 3.38913	5.52265, 2.52592, 2.14332	3	tshz2	149538
GL172784.1	2092343	2092718	2092494, 2092675, 2092673	5, 9, 6	4.69452, 7.32707, 7.25871	3.91395, 5.23543, 5.29022	2.6126, 4.99138, 4.42152	3	tshz2	161701
GL172784.1	2093969	2094372	2094088, 2094069, 2094096	10, 18, 5	10.01302, 18.8451, 6.11987	6.72212, 10.31124, 4.6213	7.28726, 15.88388, 3.44652	3	tshz2	163327
GL172785.1	121636	122049	122007, 121935, 121771	7, 7, 2	8.70659, 7.5164, 3.41488	6.06891, 5.49817, 2.63913	6.08477, 5.16529, 1.55995	3	rasal3	26272
GL172785.1	131484	131826	131771, 131767, 131791	14, 19, 12	16.5274, 21.48271, 14.99046	9.83593, 11.59636, 9.21848	13.42844, 18.42836, 11.46306	3	rasal3	16495
GL172785.1	298922	299174	299066, 299074, 299034	4, 7, 6	4.30736, 7.67269, 10.75712	3.61838, 5.57878, 6.36685	2.28105, 5.28718, 7.51641	3	NA	19648
GL172785.1	345033	346381	346155, 345186, 346324	5, 10, 3	5.61275, 10.62506, 4.73721	4.39263, 7.06873, 3.48078	3.33778, 8.04181, 2.40621	3	NA	1653
GL172785.1	371017	372303	371432, 371482, 371916	18, 23, 7	22.14579, 24.96992, 8.78582	12.2042, 12.45514, 6.1033	18.82885, 21.80991, 5.74468	3	NA	17113
GL172785.1	387099	387392	387323, 387169, 387286	5, 4, 3	6.22835, 4.04795, 4.88407	4.66689, 3.48674, 3.51884	3.83376, 2.0914, 2.52517	3	NA	2024
[truncated: 9,471 more rows]

## Sheet: Supplementary Data 2
Supplementary Data 2. ChIP-Seq data of wild-type intestine with T3 treatment (*NA under Gene symbol indicates a peak that could not be assigned to any gene).
Chromosome	Sart position	End position	Absolute peak summit position	Pileup	X.log10.pvalues	Fold enrichments	X.log10.qvalue.	Sample count	Gene symbol*	Distance
GL172637.1	67	915	461, 246, 337	25, 22, 10	26.36565, 23.13588, 13.20234	12.60639, 11.68458, 8.34659	23.24797, 20.1497, 10.21043	3	U5	0
GL172637.1	230518	230948	230737, 230732, 230691	6, 5, 4	5.61031, 4.01561, 4.82452	4.44901, 3.5108, 3.85591	3.48362, 2.13633, 2.62259	3	rnf220.1	15188
GL172637.1	2356402	2356761	2356570, 2356570, 2356670	14, 25, 6	15.61438, 28.60917, 7.92645	9.33351, 13.94364, 5.56729	12.85027, 25.47863, 5.29442	3	mknk1	145886
GL172637.1	2781724	2782255	2782104, 2782096, 2782095	255, 282, 189	275.49493, 297.71161, 223.3846	27.58523, 26.48804, 32.34312	270.62756, 292.8779, 218.20825	3	NA	10490
GL172637.1	4227705	4229417	4228322, 4227555, 4228953, 4227842	10, 11, 8, 5	10.16386, 9.50105, 6.32489, 6.48982	6.80885, 6.26132, 4.73875, 4.77196	7.66566, 7.06521, 4.10183, 3.99896	3	NA	19462
GL172637.1	6178716	6179025	6178849, 6178865, 6178894	7, 7, 4	6.80682, 4.95355, 4.54978	5.11198, 3.97686, 3.73386	4.55574, 2.91016, 2.38984	3	NA	6612
GL172637.1	6417214	6417783	6417535, 6417432, 6417425	27, 26, 10	32.14993, 30.56842, 13.86913	15.33115, 14.75359, 8.62396	28.89225, 27.39125, 10.84293	3	acot11	5611
GL172637.1	6915805	6916317	6916166, 6916066, 6916036	13, 37, 11	12.55305, 37.22078, 12.8435	7.73702, 14.37851, 8.1841	9.92625, 33.91101, 9.87032	3	mrps14	15832
GL172637.1	7193591	7194780	7194182, 7194176, 7193800	Supplementary Data 1	12.55305, 12.04269, 7.6424	7.73702, 6.96569, 5.56328	9.92625, 9.46896, 5.0577	3	tnr	0
GL172637.1	7352110	7352522	7352445, 7352474, 7352224	15, 8, 5	16.41559, 7.32518, 5.42045	9.60306, 5.35301, 4.29919	13.61775, 5.01944, 3.07617	3	rfwd2	0
GL172637.1	7587111	7587483	7587165, 7587415, 7587375	10, 11, 6	7.94633, 8.20223, 5.87215	5.4676, 5.44993, 4.59688	5.59856, 5.84924, 3.48633	3	astn1	0
GL172638.1	25	582	268, 273, 287	53, 52, 26	57.76595, 54.65423, 32.1812	18.96979, 17.73351, 15.69238	54.09318, 51.0815, 28.5348	3	NA	2717
GL172638.1	199938	200539	200296, 200336, 200047	7, 7, 3	5.05781, 5.57153, 3.59346	4.04423, 4.37143, 3.08473	2.97947, 3.43414, 1.71111	3	tbccd1	0
GL172638.1	201217	201912	201599, 201697, 201258	6, 9, 4	3.98267, 7.65369, 4.68232	3.43617, 5.4386, 3.79391	2.07757, 5.33107, 2.50577	3	tbccd1	0
GL172638.1	1379128	1379880	1379485, 1379498, 1379353	8, 17, 7	6.0882, 15.13129, 7.75089	4.58889, 8.33862, 5.61849	3.88685, 12.41648, 5.1546	3	rnf216	0
GL172638.1	1829511	1830714	1829900, 1830215, 1830192	13, 17, 6	13.82925, 19.08635, 7.50863	8.48859, 10.70602, 5.39828	11.14019, 16.2262, 4.93333	3	ormdl1	3478
GL172638.1	1945503	1946491	1945927, 1945916, 1945929	32, 41, 15	34.19695, 39.07701, 16.36575	14.62517, 13.85259, 9.57437	30.89396, 35.73559, 13.21566	3	ankar	0
GL172638.1	2641370	2642344	2641774, 2641707, 2641718	22, 9, 6	21.24584, 7.33663, 7.57921	10.54806, 5.24142, 5.42785	18.27765, 5.0304, 4.99867	3	gulp1	79461
GL172638.1	2654886	2655851	2655296, 2655370, 2655468	18, 23, 6	12.45017, 15.78838, 4.97106	6.48253, 7.12348, 4.0684	9.82729, 13.05019, 2.75156	3	gulp1	65954
GL172638.1	2767616	2767967	2767734, 2767809, 2767725	13, 8, 5	13.39347, 7.32518, 6.01751	8.23595, 5.35301, 4.57722	10.72881, 5.01944, 3.61461	3	gulp1	2397
GL172638.1	3304064	3304550	3304172, 3304111, 3304117	15, 21, 8	14.28192, 22.26398, 8.34921	8.33724, 11.47909, 5.93782	11.57484, 19.30217, 5.68997	3	pacrg	141745
GL172638.1	4059904	4060735	4060408, 4059948, 4060452	7, 6, 5	6.23271, 5.12671, 6.48982	4.77735, 4.16345, 4.77196	4.02188, 3.01957, 3.99896	3	afdn	0
GL172638.1	4661988	4662438	4662079, 4662089, 4662096	16, 22, 9	18.5841, 21.63891, 10.74302	10.63377, 10.7845, 7.16531	15.70663, 18.69751, 7.90473	3	synj2	0
GL172638.1	4693870	4694424	4694133, 4694220, 4694028	10, 6, 4	10.79662, 4.3648, 5.11946	7.16325, 3.68569, 3.97664	8.2555, 2.3756, 2.80146	3	synj2	0
GL172638.1	6313691	6314836	6314262, 6313764, 6314472	15, 8, 5	16.16692, 6.76387, 6.38383	9.45944, 5.0126, 4.73018	13.38103, 4.51431, 3.93905	3	c6orf120	23815
GL172638.1	6540789	6541370	6540925, 6540898, 6541221	75, 84, 33	69.16634, 81.07983, 32.11068	15.96397, 17.82019, 13.02329	65.36676, 77.23452, 28.46599	3	fam120b	17759
GL172639.1	18722	19466	19131, 19191, 19016	15, 11, 9	16.85272, 9.93243, 9.47234	9.85236, 6.52632, 6.50659	14.03874, 7.46353, 6.71768	3	plekhf2	128164
GL172639.1	115863	116560	115949, 115984, 116035	8, 9, 4	6.85436, 7.3748, 4.09563	5.06827, 5.26528, 3.51156	4.59953, 5.06611, 1.98794	3	plekhf2	31070
GL172639.1	205798	206183	206128, 206101, 205858	16, 9, 4	17.47259, 8.49467, 5.11946	10.00079, 5.94779, 3.97664	14.63638, 6.10881, 2.80146	3	plekhf2	46112
GL172639.1	580946	582167	581425, 581524, 581478	13, 21, 10	5.07433, 8.94501, 6.3852	3.29041, 4.17349, 4.48012	2.99568, 6.53734, 3.94036	3	ywhaz	51868
GL172639.1	582463	582910	582537, 582753, 582628	13, 19, 9	5.12421, 7.70344, 5.65144	3.3167, 3.87026, 4.1688	3.04086, 5.37787, 3.28675	3	ywhaz	53385
GL172639.1	585620	586227	585972, 585904, 585899	32, 40, 11	23.72577, 29.14151, 8.37614	8.86246, 9.30398, 5.55921	20.68165, 25.99743, 5.71283	3	ywhaz	56542
GL172639.1	779492	780075	779917, 779632, 780062	15, 20, 7	6.41366, 7.76985, 4.08132	3.74562, 3.78511, 3.40524	4.19123, 5.44129, 1.97728	3	znf706	10217
GL172639.1	932468	932855	932523, 932591, 932666	11, 11, 5	11.25578, 9.19191, 5.6511	7.31333, 6.06964, 4.41082	8.69437, 6.77255, 3.28648	3	ncald	0
GL172639.1	1216002	1218330	1217124, 1217070, 1217122	28, 35, 24	25.31215, 29.0855, 26.82581	10.93229, 10.68523, 13.22662	22.22271, 25.94285, 23.30921	3	azin1	11055
GL172639.1	1249670	1249957	1249869, 1249920, 1249769	9, 17, 3	7.17969, 15.52589, 3.82718	5.14299, 8.57917, 3.18131	4.87919, 12.79698, 1.74256	3	azin1	4681
GL172639.1	1274786	1275284	1275182, 1275212, 1274996	12, 12, 4	9.7167, 9.66673, 3.49699	6.20178, 6.17064, 3.18021	7.24035, 7.22212, 1.64368	3	azin1	29797
GL172639.1	1278892	1279381	1279320, 1279336, 1279334	15, 10, 9	9.24653, 4.57445, 8.55599	5.29152, 3.35978, 5.98398	6.80812, 2.56958, 5.88105	3	azin1	33903
GL172639.1	1283206	1284360	1283871, 1283877, 1283725	45, 49, 13	44.12356, 44.82032, 14.63881	15.00391, 13.87889, 8.94477	40.6421, 41.38756, 11.57194	3	azin1	38217
GL172639.1	1317162	1317603	1317440, 1317341, 1317391	9, 10, 7	9.20119, 8.46547, 8.94122	6.35573, 5.79181, 6.16946	6.76496, 6.09637, 6.23791	3	atp6v1c1	16103
GL172639.1	1629927	1631023	1630918, 1630384, 1630798	18, 11, 6	15.41437, 8.59402, 6.03043	8.23589, 5.69598, 4.68379	12.65809, 6.20338, 3.62531	3	NA	0
GL172639.1	1747731	1749242	1748723, 1748607, 1748329	10, 6, 7	8.7506, 5.12671, 9.42061	5.96785, 4.16345, 6.36262	6.33877, 3.01957, 6.66841	3	NA	0
GL172639.1	1902447	1902963	1902892, 1902585, 1902885	7, 8, 7	6.98083, 6.96552, 9.1053	5.20963, 5.13627, 6.23743	4.69078, 4.70335, 6.38831	3	dcstamp	0
GL172639.1	2121413	2122012	2121414, 2121535, 2121666	10, 15, 5	8.79528, 12.77016, 5.55609	5.99527, 7.41211, 4.36548	6.38154, 10.15901, 3.20138	3	lrp12	154199
GL172639.1	2143520	2143953	2143943, 2143900, 2143913	20, 30, 17	21.2692, 34.98978, 22.94966	11.18843, 15.88836, 12.7683	18.30028, 31.72177, 19.549	3	lrp12	176306
GL172639.1	2234611	2235171	2234847, 2234848, 2234810	12, 13, 7	10.93972, 10.5981, 9.1053	6.95743, 6.53797, 6.23743	8.39265, 8.09871, 6.38831	3	zfpm2	134457
GL172639.1	2286217	2286485	2286458, 2286450, 2286459	11, 8, 6	12.14849, 6.46478, 7.37255	7.81445, 4.82665, 5.34009	9.53923, 4.23356, 4.80952	3	zfpm2	83143
GL172639.1	2517596	2518201	2517685, 2518058, 2517685	11, 18, 7	10.76113, 16.00739, 7.97974	7.02454, 8.59531, 5.73225	8.23211, 13.26057, 5.34354	3	OXR1	85967
GL172639.1	2648546	2648985	2648656, 2648686, 2648754	8, 10, 4	7.85053, 8.46547, 5.03169	5.6595, 5.79181, 3.94181	5.50765, 6.09637, 2.79714	3	OXR1	0
GL172639.1	3273692	3274941	3274000, 3274705, 3273995	9, 7, 5	7.63221, 5.57153, 6.01751	5.42532, 4.37143, 4.57722	5.30399, 3.43414, 3.61461	3	wdr49	0
GL172639.1	3299566	3299814	3299596, 3299596, 3299595	27, 43, 24	28.82687, 45.8307, 33.66964	13.35767, 16.75846, 17.05021	25.64734, 42.38243, 29.98915	3	pdcd10	2436
GL172639.1	3383999	3384491	3384439, 3384394, 3384433	32, 26, 21	33.56384, 26.3034, 26.62188	14.25234, 12.21439, 13.99291	30.2739, 23.23059, 23.11027	3	NA	0
GL172639.1	3423183	3423689	3423456, 3423481, 3423286	7, 6, 3	6.35582, 4.23825, 3.44513	4.85062, 3.60366, 3.01894	4.13708, 2.25951, 1.59592	3	NA	18729
GL172639.1	4488371	4489290	4488769, 4488839, 4488980	15, 28, 6	15.40171, 29.13498, 7.57921	9.01026, 13.17067, 5.42785	12.64568, 25.99097, 4.99867	3	slc2a2	1327
GL172639.1	5324060	5324706	5324299, 5324319, 5324254	13, 10, 5	14.06065, 8.77439, 6.48982	8.62082, 5.98246, 4.77196	11.36199, 6.37544, 3.99896	3	NA	71186
GL172639.1	5983944	5984512	5984271, 5984390, 5984379	8, 14, 7	7.54875, 12.61091, 8.94122	5.48499, 7.55401, 6.16946	5.22547, 10.00617, 6.23791	3	NLGN1	127265
GL172639.1	6725172	6726198	6725735, 6725822, 6725572	14, 14, 5	14.22236, 13.47733, 6.38383	8.52811, 8.08189, 4.73018	11.51658, 10.83703, 3.93905	3	tbl1xr1	153301
GL172639.1	7291945	7293107	7292426, 7292235, 7292868	18, 11, 7	18.08809, 9.23479, 7.86325	9.85716, 6.0963, 5.6748	15.22826, 6.81216, 5.25688	3	ndufb5	5427
GL172639.1	7507346	7508536	7507850, 7507938, 7508178	19, 22, 5	17.55049, 19.28688, 5.60311	9.24372, 9.37776, 4.38804	14.71128, 16.42019, 3.24181	3	NA	9092
GL172639.1	7510909	7511297	7511189, 7511105, 7511099	16, 14, 5	14.53894, 10.34506, 5.42045	8.24264, 6.15936, 4.29919	11.82097, 7.85792, 3.07617	3	NA	12655
GL172640.1	1409243	1411386	1410538, 1410571, 1410546	31, 36, 20	27.49457, 29.1699, 24.50486	11.14234, 10.42044, 13.06338	24.34757, 26.02527, 21.05424	3	NA	337612
GL172640.1	2155387	2156058	2155609, 2155497, 2155979	9, 7, 8	7.55282, 5.1448, 9.61734	5.37613, 4.10022, 6.58205	5.22855, 3.03562, 6.85156	3	lrrc19	0
GL172640.1	3401262	3401958	3401321, 3401785, 3401429	17, 8, 5	18.61659, 7.32518, 6.48982	10.43381, 5.35301, 4.77196	15.73825, 5.01944, 3.99896	3	dab1	265774
GL172640.1	4789439	4790230	4789535, 4789594, 4789630	11, 16, 4	10.58835, 15.70356, 4.92539	6.92204, 8.95097, 3.89839	8.0687, 12.96739, 2.70878	3	PATJ	0
GL172640.1	5126228	5126699	5126489, 5126414, 5126542	6, 6, 3	5.26102, 5.12671, 3.44513	4.2443, 4.16345, 3.01894	3.16618, 3.01957, 1.59592	3	atg4c	71743
GL172641.1	921857	922469	921982, 922232, 922303	8, 14, 9	5.9073, 12.19714, 11.85405	4.47349, 7.29973, 7.67004	3.71797, 9.61635, 8.94257	3	slc25a3	25464
GL172641.1	1163432	1164174	1163641, 1163711, 1163947	9, 16, 4	7.96787, 15.31067, 4.63713	5.63141, 8.71297, 3.77368	5.61704, 12.58923, 2.46436	3	nuak1	84595
GL172641.1	1756188	1756494	1756397, 1756273, 1756347	7, 7, 6	6.85584, 6.20081, 7.92645	5.13967, 4.75823, 5.56729	4.59953, 3.98532, 5.29442	3	NA	0
GL172641.1	3266404	3267553	3266859, 3267355, 3267222	21, 17, 13	18.63757, 12.63776, 13.76044	9.29839, 6.83323, 8.44901	15.75846, 10.03218, 10.73993	3	cstf3	10766
GL172641.1	3271985	3273166	3272355, 3272354, 3272260, 3273134	16, 13, 7, 6	11.38256, 8.04662, 5.23004, 4.50218	6.32812, 4.97201, 4.15487, 3.77398	8.81558, 5.70177, 2.90432, 2.35161	3	cstf3	5153
GL172641.1	3368456	3369043	3368641, 3368912, 3368744	9, 14, 3	8.74465, 13.1739, 3.63289	6.09444, 7.89792, 3.10163	6.33366, 10.54597, 1.74256	3	cstf3	70680
GL172641.1	4937807	4938155	4938013, 4937926, 4937913	6, 18, 3	5.80321, 17.33981, 3.82718	4.55843, 9.40461, 3.18131	3.62006, 14.54354, 1.74256	3	slc9a3	67276
GL172641.1	5180516	5181212	5180833, 5180667, 5180866	7, 6, 4	5.85577, 4.61077, 4.63713	4.54832, 3.84316, 3.77368	3.66869, 2.60135, 2.46436	3	cldnd1	14900
GL172641.1	5610007	5610358	5610228, 5610201, 5610040	21, 24, 9	24.00187, 24.07545, 11.75699	12.50789, 11.58142, 7.62871	20.94931, 21.06164, 8.84896	3	NA	123553
GL172641.1	5917394	5917648	5917551, 5917614, 5917585	5, 5, 4	4.68261, 3.85064, 4.97783	3.90722, 3.40737, 3.91998	2.63117, 1.99471, 2.75651	3	gabrb3	0
GL172641.1	6280346	6280751	6280414, 6280386, 6280614	12, 22, 9	10.68903, 20.94002, 9.69604	6.8039, 10.36431, 6.62847	8.16342, 18.01936, 6.92602	3	ube3a	25996
GL172642.1	15223	15708	15375, 15466, 15375	7, 7, 6	6.4842, 6.20081, 7.92645	4.92618, 4.75823, 5.56729	4.25531, 3.98532, 5.29442	3	NA	190780
GL172642.1	2220590	2221583	2220905, 2221150, 2220862	28, 17, 12	28.68035, 14.91553, 13.96913	12.90063, 8.20713, 8.69847	25.50426, 12.20936, 10.93803	3	c1orf52	36679
GL172642.1	2231015	2232235	2231429, 2231417, 2231426, 2231824	29, 46, 12, 7	27.35259, 46.22531, 11.29412, 5.72317	11.75775, 15.72594, 7.17274, 4.46622	24.20934, 42.77111, 8.41399, 3.3505	3	c1orf52	26027
GL172642.1	2867381	2868542	2867778, 2867778, 2867941	191, 213, 110	165.73271, 187.18927, 105.3203	16.8344, 17.45837, 18.67066	161.29987, 182.73877, 100.75185	3	lcat	1651
GL172642.1	4249270	4249758	4249425, 4249575, 4249366	7, 4, 4	6.7111, 3.08026, 4.72858	5.05748, 2.92567, 3.81435	4.46675, 1.37339, 2.54253	3	mtss1l	0
GL172642.1	4387352	4387708	4387517, 4387464, 4387442	8, 11, 5	7.36136, 10.9529, 6.2554	5.37452, 7.13735, 4.67807	5.04974, 8.42681, 3.82579	3	cog4	0
GL172642.1	4590629	4590961	4590886, 4590779, 4590711	9, 7, 4	7.63221, 6.15205, 4.46621	5.42532, 4.72892, 3.69488	5.30399, 3.9694, 2.31703	3	glg1	0
GL172642.1	4716448	4717121	4716674, 4716655, 4716646	136, 118, 62	141.57945, 123.75027, 70.64177	22.99399, 22.6491, 21.77453	137.27737, 119.6123, 66.40512	3	fa2h	14578
GL172642.1	6047474	6047974	6047753, 6047733, 6047793	33, 32, 13	36.41624, 31.87702, 16.53121	15.53272, 13.26795, 9.9309	33.06797, 28.67128, 13.374	3	neto2	0
GL172643.1	119058	119369	119156, 119203, 119193	26, 38, 18	26.91105, 41.60344, 20.90851	12.57705, 16.48251, 11.51561	23.77926, 38.22147, 17.57547	3	znrf3	0
GL172643.1	344544	345203	344736, 344793, 344812	5, 10, 7	3.39563, 6.01284, 7.69618	3.11279, 4.24554, 5.59075	1.67187, 3.8417, 5.10558	3	slc35e4	11843
GL172643.1	964339	965454	965153, 965288, 964548	23, 18, 8	23.4468, 18.03492, 9.99873	11.54229, 9.82511, 6.7566	20.41071, 15.21179, 7.21021	3	CHSY3	11042
GL172643.1	1073915	1074455	1074301, 1074403, 1074406	14, 19, 8	14.72586, 19.44392, 9.76513	8.82423, 10.38867, 6.65078	12.00031, 16.57238, 6.98981	3	CHSY3	0
GL172643.1	2588596	2589015	2588817, 2588845, 2588853	15, 16, 10	15.69684, 16.88033, 12.71304	9.18471, 9.6542, 8.12873	12.92926, 14.0992, 9.7459	3	znf608	103775
GL172643.1	3102234	3102735	3102408, 3102280, 3102270	17, 22, 5	18.97506, 22.00966, 6.38383	10.64186, 11.00764, 4.73018	16.08466, 19.05533, 3.93905	3	cep120	9600
GL172643.1	3664295	3665679	3664645, 3664699, 3665286	12, 11, 3	11.04366, 8.70728, 3.30999	7.02079, 5.76698, 2.9559	8.49183, 6.31144, 1.48672	3	lox	497
GL172643.1	3673668	3674080	3674020, 3673994, 3674001	15, 16, 5	14.22189, 17.20963, 5.37694	8.30077, 9.84762, 4.27754	11.51658, 14.41709, 3.03845	3	lox	0
GL172643.1	3738385	3739016	3738708, 3738608, 3738741	29, 19, 12	32.69518, 19.21445, 16.90675	14.91163, 10.25056, 10.08029	29.42454, 16.34999, 13.73339	3	srfbp1	15075
GL172643.1	4044850	4045334	4045076, 4045109, 4044909	12, 14, 5	11.65743, 12.7192, 6.2554	7.39103, 7.62038, 4.67807	9.07771, 10.11003, 3.82579	3	NA	136084
GL172643.1	4290833	4292802	4291388, 4292360, 4292312	6, 12, 9	4.65079, 8.91637, 9.87254	3.86851, 5.70255, 6.72291	2.63117, 6.50959, 7.09235	3	hsd17b4	0
GL172643.1	4290833	4292956	4292690, 4292360, 4292312	10, 12, 9	8.93227, 8.91637, 9.87254	6.07909, 5.70255, 6.72291	6.51108, 6.50959, 7.09235	3	hsd17b4	0
GL172643.1	4642244	4643449	4643384, 4643296, 4642636	36, 25, 14	37.51036, 24.95428, 16.22297	14.94576, 11.762, 9.67098	34.14133, 21.91705, 13.08005	3	dtwd2	70939
GL172643.1	4763200	4764362	4763832, 4763949, 4763810	7, 7, 5	6.52824, 6.20081, 5.90691	4.95189, 4.75823, 4.52841	4.29746, 3.98532, 3.51522	3	NA	63073
GL172643.1	4854135	4854686	4854660, 4854658, 4854641	25, 16, 7	30.2849, 14.36462, 9.42061	14.92515, 8.13608, 6.36262	27.07015, 11.68388, 6.66841	3	NA	25361
GL172643.1	5033121	5033307	5033161, 5033155, 5033212	12, 7, 4	12.85626, 6.20081, 5.11946	8.08905, 4.75823, 3.97664	10.21539, 3.98532, 2.80146	3	sema6a	154220
GL172643.1	5084304	5084763	5084467, 5084480, 5084427	17, 26, 15	17.33814, 28.81873, 18.81304	9.67703, 13.71668, 10.91213	14.50669, 25.68283, 15.55786	3	sema6a	102764
GL172643.1	5677066	5677292	5677204, 5677154, 5677201	9, 10, 6	9.48225, 8.06108, 7.37255	6.51204, 5.53961, 5.34009	7.01742, 5.71537, 4.80952	3	ap3s1	9913
GL172643.1	5832263	5833921	5832675, 5832674, 5832621, 5833582	25, 36, 13, 6	21.40896, 32.66965, 13.00203, 4.94406	9.6783, 12.23837, 8.00532, 4.05176	18.43623, 29.44811, 10.01886, 2.72698	3	fem1c	39858
GL172643.1	5835699	5836366	5836058, 5835729, 5836029	17, 17, 12	13.24819, 11.82145, 12.31601	7.19737, 6.35356, 7.77918	10.58991, 9.2581, 9.37758	3	fem1c	43294
GL172644.1	1090	2081	2042, 2045, 2033	97, 106, 57	123.47527, 132.04248, 78.37364	31.70328, 31.27725, 28.75146	119.27511, 127.85741, 74.06049	3	NA	7470
GL172644.1	63764	64971	64648, 64664, 64643	38, 44, 19	38.41691, 42.84792, 22.77179	14.65545, 14.71615, 12.33291	35.03096, 39.44635, 19.37644	3	plcb4	249
GL172644.1	196844	197179	196992, 197004, 196988	6, 4, 4	5.15435, 2.96709, 5.03169	4.18018, 2.85348, 3.94181	3.06785, 1.34876, 2.79714	3	plcb4	0
GL172644.1	265134	266422	265972, 265911, 265845	36, 39, 20	29.24444, 29.50358, 17.71586	10.4577, 9.72589, 9.04758	26.05456, 26.35074, 14.50452	3	NA	0
GL172644.1	277738	278127	277891, 277894, 277901	19, 13, 13	22.9717, 13.54946, 18.17084	12.44469, 8.32691, 10.68019	19.95004, 10.89934, 14.94205	3	NA	11743
GL172644.1	302396	303246	302671, 302962, 302888	401, 508, 182	335.46002, 428.99887, 157.90936	16.64281, 17.15436, 16.73878	330.42221, 423.84811, 152.96689	3	lamp5	0
GL172644.1	315581	316391	316096, 316091, 316088	38, 24, 11	34.06545, 17.64305, 10.21722	12.28159, 7.86432, 6.69933	30.76544, 14.83656, 7.41496	3	lamp5	2341
GL172644.1	317021	317700	317401, 317401, 317401	38, 36, 15	34.44261, 32.34817, 15.2708	12.48043, 12.06583, 8.93244	31.13425, 29.13319, 12.17415	3	pak5	3355
GL172644.1	394541	395058	394710, 394867, 394947	6, 5, 5	5.73795, 4.1032, 5.60311	4.52171, 3.56491, 4.38804	3.60018, 2.1398, 3.24181	3	ankef1	0
GL172644.1	457851	458124	458097, 458094, 458081	13, 27, 9	14.38488, 29.86813, 10.31766	8.80366, 13.97908, 6.95411	11.67313, 26.70642, 7.50742	3	snap25	8887
GL172644.1	792179	793450	792974, 792626, 792521	20, 19, 7	15.98439, 12.90138, 6.14926	8.01844, 6.50373, 4.72723	13.20612, 10.28543, 3.73178	3	jag1	84711
GL172644.1	796011	796614	796248, 796296, 796295	39, 38, 19	40.31493, 36.07737, 22.96564	15.32254, 13.35836, 12.44131	36.89619, 32.78934, 19.56422	3	jag1	88543
GL172644.1	841317	842016	841829, 841821, 841833	9, 25, 8	8.85384, 26.80525, 10.24827	6.15773, 12.86947, 6.86584	6.43637, 23.71807, 7.44229	3	jag1	133849
GL172644.1	886749	886963	886933, 886893, 886856	7, 14, 4	6.31422, 11.23609, 3.90383	4.82595, 6.70706, 3.41004	4.09772, 8.69802, 1.81222	3	jag1	179281
GL172644.1	889757	890296	890061, 890173, 890085	13, 15, 7	12.98955, 11.51087, 6.60853	7.99791, 6.64072, 4.99849	10.34307, 8.9617, 4.10904	3	jag1	182289
GL172644.1	968095	968526	968237, 968272, 968153	5, 15, 5	4.25398, 12.86762, 6.48982	3.65666, 7.47197, 4.77196	2.32019, 10.25259, 3.99896	3	btbd3	229304
GL172644.1	1234572	1236118	1235658, 1235181, 1235545	19, 17, 16	18.49778, 16.86435, 18.99576	9.81764, 9.39198, 10.8615	15.62354, 14.08376, 15.73376	3	btbd3	32358
GL172644.1	1315810	1316487	1315903, 1315946, 1315873	16, 30, 8	12.36037, 26.46737, 7.15709	6.91407, 10.90895, 5.25236	9.74129, 23.39017, 4.61351	3	NA	1152
GL172644.1	1619569	1621322	1620062, 1620785, 1619600, 1620043, 1620759	26, 30, 6, 10, 10	23.00748, 24.95861, 5.51345, 10.32996, 10.11893	10.27633, 10.08078, 4.39307, 6.9034, 6.7831	19.985, 21.92116, 3.16057, 7.51817, 7.32203	3	ism1	14014
GL172644.1	1817354	1819916	1817812, 1818088, 1819214	41, 40, 18	35.87424, 32.16454, 16.34783	12.19048, 10.68808, 8.80209	32.53716, 28.95313, 13.19855	3	esf1	3316
GL172644.1	1857590	1858240	1858039, 1858041, 1858040	25, 29, 9	26.11051, 31.08595, 11.56951	12.45365, 13.9536, 7.54736	22.99932, 27.89794, 8.6738	3	ndufaf5	0
GL172644.1	2149490	2150157	2149902, 2150118, 2149710	10, 8, 3	9.22055, 6.09373, 3.7576	6.25395, 4.5924, 3.15345	6.78287, 3.91623, 1.74256	3	flrt3	66293
GL172644.1	2580067	2580300	2580250, 2580151, 2580121	7, 6, 3	5.4596, 4.78963, 3.80149	4.3009, 3.95584, 3.17111	3.34655, 2.76308, 1.74256	3	NA	183446
GL172644.1	2617812	2618276	2618175, 2618154, 2618174	9, 6, 6	8.48449, 4.91643, 6.57011	5.94177, 4.0347, 4.96545	6.08846, 2.87729, 4.07214	3	NA	221191
GL172644.1	2668259	2668946	2668566, 2668648, 2668530	12, 15, 7	13.1654, 15.23529, 9.27807	8.26245, 8.91128, 6.3069	10.51136, 12.51693, 6.54807	3	NA	271638
GL172644.1	2882509	2883049	2882676, 2882840, 2882844	17, 12, 11	17.33814, 10.80684, 15.13121	9.67703, 6.87617, 9.25419	14.50669, 8.29737, 12.04073	3	7SK	252429
GL172644.1	2987559	2988039	2987737, 2987792, 2987796	16, 17, 18	15.36026, 15.94426, 23.09958	8.74307, 8.83401, 12.71315	12.60582, 13.2001, 19.69404	3	7SK	147439
GL172644.1	3467884	3468219	3467968, 3467969, 3467968	23, 26, 13	28.43404, 30.92985, 18.17084	14.47785, 14.96572, 10.68019	25.26466, 27.74517, 14.94205	3	kif16b	0
GL172644.1	3913002	3913674	3913329, 3913177, 3913119	15, 17, 5	16.85272, 16.52178, 6.38383	9.85236, 9.1848, 4.73018	14.03874, 13.75315, 3.93905	3	prokr2	49987
GL172644.1	4111066	4111945	4111490, 4111425, 4111346	12, 20, 6	11.59843, 19.44716, 7.92645	7.35576, 10.09222, 5.56729	9.0212, 16.5755, 5.29442	3	cnrip1	5806
GL172644.1	4441339	4441996	4441471, 4441645, 4441528	12, 6, 5	12.63595, 5.01591, 6.19368	7.96369, 4.09593, 4.65244	10.00542, 2.96606, 3.77383	3	etaa1	104879
GL172644.1	4481085	4482161	4481632, 4481678, 4481425	16, 11, 13	15.8798, 10.63748, 16.3308	9.0573, 6.95126, 9.83236	13.10503, 8.1364, 13.18169	3	etaa1	64714
GL172644.1	4501851	4502474	4502056, 4502152, 4502016	16, 29, 16	15.61497, 32.91522, 21.06185	8.89741, 15.04252, 11.93929	12.85035, 29.68793, 17.72481	3	etaa1	44401
GL172644.1	4696279	4697261	4697228, 4697200, 4697234	35, 37, 22	40.13832, 42.89869, 27.64288	16.90218, 17.67456, 14.30751	36.7225, 39.49581, 24.10561	3	etaa1	139956
GL172644.1	4730223	4730933	4730329, 4730438, 4730811	21, 24, 8	22.15451, 24.23152, 10.24827	11.41356, 11.67495, 6.86584	19.15837, 21.21386, 7.44229	3	meis1	157662
GL172644.1	4777215	4777902	4777874, 4777854, 4777848	48, 54, 11	56.72822, 62.44007, 12.99822	20.71004, 21.08696, 8.26373	53.06923, 58.77438, 10.01617	3	meis1	110693
GL172644.1	4976791	4977433	4977273, 4977113, 4977324	9, 10, 6	9.48225, 8.77439, 7.92645	6.51204, 5.98246, 5.56729	7.01742, 6.37544, 5.29442	3	meis1	0
GL172644.1	5131657	5132409	5132070, 5131817, 5131723	22, 25, 10	22.55746, 22.50021, 9.36567	11.33721, 10.31017, 6.34112	19.54709, 19.53203, 6.62962	3	NA	53758
GL172644.1	5175858	5176439	5176398, 5176356, 5176342	55, 40, 27	70.32085, 44.33136, 35.79855	25.09986, 17.20204, 17.41783	66.50952, 40.90681, 32.0736	3	NA	9728
GL172644.1	5412188	5412666	5412362, 5412403, 5412449	10, 6, 8	9.22055, 4.41735, 9.27225	6.25395, 3.71956, 6.4163	6.78287, 2.42411, 6.54523	3	spred2	16373
GL172644.1	5657211	5658071	5657334, 5657780, 5657259, 5657892	4, 15, 4, 7	3.12853, 11.79126, 4.92539, 8.94122	2.95607, 6.81184, 3.89839, 6.16946	1.44187, 9.22912, 2.70878, 6.23791	3	slc1a4	7106
GL172644.1	5657211	5658071	5657951, 5657780, 5657259, 5657892	13, 15, 4, 7	12.79819, 11.79126, 4.92539, 8.94122	7.88398, 6.81184, 3.89839, 6.16946	10.15975, 9.22912, 2.70878, 6.23791	3	slc1a4	7106
GL172645.1	188128	188682	188451, 188370, 188502	11, 17, 7	10.15682, 16.52178, 7.92096	6.66278, 9.1848, 5.70338	7.65903, 13.75315, 5.29442	3	NA	97815
GL172645.1	245836	246448	246255, 246257, 246196	19, 22, 7	20.7324, 22.88262, 7.48636	11.15687, 11.5326, 5.48248	17.78266, 19.90371, 4.91603	3	NA	155523
GL172645.1	633773	634307	634110, 633825, 633829	9, 10, 4	9.20119, 9.70508, 4.72858	6.35573, 6.54257, 3.81435	6.76496, 7.24685, 2.54253	3	NA	23864
GL172645.1	1022391	1022707	1022394, 1022433, 1022435	13, 19, 5	14.46896, 21.07413, 6.48982	8.85059, 11.35789, 4.77196	11.7541, 18.14961, 3.99896	3	robo1	2952
GL172645.1	1065252	1065731	1065617, 1065677, 1065433	17, 27, 9	19.74983, 26.78832, 10.52472	11.08391, 12.14424, 7.05813	16.83074, 23.70192, 7.70094	3	robo1	0
GL172645.1	1133630	1134374	1133788, 1134121, 1134073	16, 17, 6	14.76333, 15.82214, 7.37255	8.37968, 8.75967, 5.34009	12.03621, 13.08236, 4.80952	3	robo1	0
GL172645.1	1225450	1225836	1225802, 1225672, 1225712	12, 15, 8	13.5349, 16.2654, 9.61734	8.46565, 9.51647, 6.58205	10.85893, 13.50569, 6.85156	3	robo1	0
GL172645.1	1265195	1265982	1265594, 1265804, 1265919	36, 39, 17	37.77754, 41.07307, 19.77775	15.10005, 15.75377, 11.09962	34.40406, 37.69961, 16.48676	3	robo1	0
GL172645.1	1281440	1282031	1281777, 1281948, 1281871	10, 7, 5	9.74982, 5.47453, 5.75012	6.56886, 4.31034, 4.45712	7.2717, 3.34444, 3.37596	3	robo1	0
GL172645.1	1456779	1457129	1456906, 1456870, 1456864	15, 12, 4	16.00634, 11.76621, 5.11946	9.36605, 7.45585, 3.97664	13.22729, 9.20518, 2.80146	3	U4	58167
GL172645.1	1685485	1685916	1685734, 1685739, 1685624	11, 9, 4	11.00194, 7.95524, 5.11946	7.16602, 5.62372, 3.97664	8.45108, 5.61564, 2.80146	3	U4	170029
GL172645.1	1690804	1691414	1690970, 1690992, 1690980	8, 11, 9	7.74697, 10.87794, 11.95346	5.60011, 7.09338, 7.71183	5.4108, 8.36445, 9.03431	3	U4	175348
GL172645.1	1715887	1716615	1716191, 1716300, 1716300	8, 8, 5	8.20891, 7.32518, 6.01751	5.86084, 5.35301, 4.57722	5.8277, 5.01944, 3.61461	3	U4	200431
GL172645.1	1728544	1729240	1728688, 1728601, 1728722	10, 17, 8	10.79662, 19.08635, 9.76513	7.16325, 10.70602, 6.65078	8.2555, 16.2262, 6.98981	3	gbe1	198266
GL172645.1	1858063	1858921	1858555, 1858103, 1858822	9, 8, 5	7.96787, 5.93825, 4.94583	5.63141, 4.49328, 4.053	5.61704, 3.77286, 2.72698	3	gbe1	68585
GL172645.1	1899026	1899219	1899119, 1899116, 1899164	41, 34, 15	48.12203, 39.05517, 19.0211	18.96828, 16.68173, 11.01831	44.57813, 35.71406, 15.75744	3	gbe1	28287
GL172645.1	2003874	2004518	2004191, 2004266, 2004139	14, 19, 6	12.60559, 16.99635, 7.50863	7.55075, 8.90831, 5.39828	9.97601, 14.21142, 4.93333	3	NA	37771
GL172645.1	2066130	2066679	2066416, 2066406, 2066404	17, 28, 13	16.64163, 28.21564, 15.09568	9.25737, 12.62531, 9.19375	13.83578, 25.09377, 12.00687	3	NA	21972
GL172645.1	2078187	2078734	2078500, 2078439, 2078418	23, 12, 6	28.17717, 11.89211, 6.67146	14.33205, 7.53053, 5.01572	25.01414, 9.3254, 4.16582	3	NA	34029
GL172645.1	2129203	2129857	2129586, 2129609, 2129614	15, 24, 12	16.24874, 26.42114, 14.45801	9.50683, 12.98584, 8.95238	13.46084, 23.34534, 11.39951	3	NA	85045
GL172645.1	2135923	2136388	2136074, 2136073, 2136241	8, 6, 6	8.1238, 5.12671, 6.99996	5.81363, 4.16345, 5.17283	5.76455, 3.01957, 4.46824	3	NA	91765
GL172645.1	2197560	2198000	2197840, 2197841, 2197828	12, 14, 6	11.59843, 12.94208, 7.57921	7.35576, 7.75666, 5.42785	9.0212, 10.32392, 4.99867	3	NA	153402
GL172645.1	2257151	2257402	2257269, 2257266, 2257247	26, 20, 13	28.13552, 21.04945, 17.178	13.3089, 11.05708, 10.23875	24.97327, 18.12562, 13.99385	3	NA	212993
GL172645.1	2656258	2656721	2656519, 2656524, 2656520	28, 20, 10	31.84749, 16.85395, 12.53129	14.78641, 8.53223, 8.04473	28.59614, 14.07401, 9.58053	3	NA	313058
GL172645.1	2738001	2738619	2738408, 2738314, 2738421	18, 11, 5	18.4546, 9.0657, 6.48982	10.07759, 5.99104, 4.77196	15.58169, 6.65136, 3.99896	3	NA	231160
GL172645.1	2786746	2787238	2787203, 2787138, 2787207	31, 24, 13	34.7092, 26.22728, 18.17084	15.32757, 12.87023, 10.68019	31.39547, 23.15702, 14.94205	3	NA	182541
GL172645.1	2868397	2868866	2868533, 2868416, 2868530	9, 9, 5	8.85384, 8.23451, 5.90691	6.15773, 5.79272, 4.52841	6.43637, 5.87928, 3.51522	3	NA	100913
GL172645.1	2995717	2996007	2995970, 2995783, 2995833	7, 6, 5	6.98083, 5.12671, 6.48982	5.20963, 4.16345, 4.77196	4.69078, 3.01957, 3.99896	3	NA	23554
GL172645.1	3007516	3008099	3007651, 3007625, 3007645	15, 16, 6	17.87769, 16.26622, 7.92645	10.41927, 9.2893, 5.56729	15.02473, 13.50607, 5.29442	3	cadm2	20900
GL172645.1	3148256	3149146	3148742, 3148653, 3148383	15, 24, 6	15.05116, 20.48601, 6.37804	8.80129, 9.45955, 4.86787	12.3081, 17.58128, 3.93843	3	cadm2	0
GL172645.1	3166900	3167376	3167288, 3167145, 3167276	12, 6, 6	13.49411, 5.08447, 7.92645	8.44345, 4.1378, 5.56729	10.8251, 3.01957, 5.29442	3	cadm2	0
GL172645.1	3379273	3379592	3379303, 3379431, 3379410	6, 11, 4	5.80321, 10.9529, 5.11946	4.55843, 7.13735, 3.97664	3.62006, 8.42681, 2.80146	3	cadm2	138711
GL172645.1	3559654	3560451	3560058, 3560057, 3559986	18, 12, 14	16.65999, 9.12924, 17.88045	8.99179, 5.83535, 10.53467	13.85322, 6.71216, 14.66315	3	cfap70	3898
GL172645.1	3756744	3757497	3756912, 3757069, 3756939	35, 17, 11	38.33143, 15.13129, 13.8554	15.83637, 8.33862, 8.68631	34.94703, 12.41648, 10.82943	3	pou1f1	56404
GL172645.1	3918065	3918650	3918412, 3918411, 3918408	26, 42, 24	28.90259, 45.38194, 30.14018	13.76666, 16.9353, 15.15211	25.72064, 41.94027, 26.53975	3	htr1f	4553
GL172645.1	3925482	3926294	3925803, 3925759, 3926162	9, 15, 4	8.63846, 15.0929, 4.72858	6.03244, 8.82627, 3.81435	6.23337, 12.37972, 2.54253	3	htr1f	1204
GL172645.1	3978010	3978731	3978255, 3978290, 3978279	43, 38, 14	46.49058, 40.79611, 15.05339	17.13147, 16.01434, 9.01408	42.9715, 37.42703, 11.96646	3	znf654	540
GL172645.1	4329223	4330363	4329811, 4329898, 4329606	14, 5, 3	16.16065, 4.10933, 3.82718	9.63689, 3.56867, 3.18131	13.37573, 2.1398, 1.74256	3	epha3	0
GL172645.1	4350689	4351406	4350842, 4350842, 4350842	18, 23, 10	18.83984, 24.89543, 12.02645	10.3081, 12.41066, 7.80285	15.95372, 21.85974, 9.10301	3	epha3	0
GL172645.1	4362389	4362806	4362700, 4362575, 4362562	9, 11, 5	9.48225, 9.88243, 6.38383	6.51204, 6.49577, 4.73018	7.01742, 7.41597, 3.93905	3	epha3	0
GL172645.1	4474951	4475280	4475247, 4475225, 4475246	48, 54, 33	58.32294, 65.36578, 46.77605	21.63531, 22.74584, 21.52867	54.6427, 61.66746, 42.84734	3	epha3	27557
GL172645.1	4531720	4532662	4532338, 4532479, 4532474	5, 11, 3	4.31726, 8.44742, 3.82718	3.69464, 5.60398, 3.18131	2.37627, 6.07955, 1.74256	3	NA	59959
GL172645.1	4641835	4642338	4642160, 4642026, 4642146	12, 7, 7	10.04823, 5.53883, 7.06022	6.40799, 4.35088, 5.25357	7.55571, 3.40451, 4.52426	3	pros1	0
GL172645.1	4695705	4696028	4695915, 4695894, 4695927	8, 6, 7	7.09833, 4.82073, 7.80657	5.2169, 3.97526, 5.6465	4.80156, 2.79103, 5.20507	3	nsun3	109
GL172645.1	4902634	4903497	4902772, 4902773, 4902773	15, 33, 15	15.25915, 35.17739, 17.51666	8.92549, 14.80209, 10.22259	12.50838, 31.90594, 14.31579	3	nsun3	183967
GL172645.1	4908862	4909452	4908968, 4908972, 4908959	21, 14, 12	23.60038, 14.89349, 15.59619	12.27255, 8.92169, 9.50741	20.55968, 12.18792, 12.48475	3	nsun3	190195
GL172645.1	4949789	4950041	4949816, 4949842, 4949804	49, 46, 34	57.52379, 54.65629, 47.84538	20.69028, 20.46171, 21.77229	53.85355, 51.08352, 43.90028	3	nsun3	231122
GL172645.1	4993002	4993869	4993489, 4993381, 4993355	10, 22, 6	10.3543, 21.35284, 7.11872	6.91716, 10.6124, 5.22741	7.84616, 18.42075, 4.57781	3	epha6	260356
GL172645.1	5021893	5022347	5021914, 5021929, 5021994	14, 14, 5	16.40155, 14.89349, 6.48982	9.76806, 8.92169, 4.77196	13.60401, 12.18792, 3.99896	3	epha6	231878
GL172645.1	5047516	5048512	5047912, 5048023, 5047887	12, 7, 5	12.49415, 6.20081, 6.1335	7.88226, 4.75823, 4.6271	9.86928, 3.98532, 3.717	3	epha6	205713
GL172645.1	5104204	5104514	5104488, 5104475, 5104488	10, 13, 6	10.28988, 13.11022, 7.92645	6.88068, 8.06939, 5.56729	7.78548, 10.48542, 5.29442	3	epha6	149711
GL172645.1	5204119	5204645	5204221, 5204221, 5204287	34, 21, 9	38.30879, 21.28233, 12.37699	16.2398, 10.88955, 7.88363	34.92482, 18.352, 9.43358	3	epha6	49580
GL172645.1	5212969	5214455	5213774, 5213518, 5213383	10, 8, 8	8.84044, 6.09373, 8.83876	6.02295, 4.5924, 6.1978	6.42456, 3.91623, 6.14186	3	epha6	39770
GL172645.1	5242311	5243072	5242380, 5242543, 5242526	12, 16, 10	11.65743, 15.83986, 11.43161	7.39103, 9.03322, 7.50209	9.07771, 13.09904, 8.54267	3	epha6	11153
GL172645.1	5323171	5323843	5323518, 5323547, 5323512	30, 33, 31	29.15129, 30.62917, 41.10239	12.4374, 12.18715, 19.06813	25.96363, 27.45063, 37.27024	3	epha6	0
GL172645.1	5326769	5327507	5327078, 5327185, 5327141	21, 24, 8	17.84389, 18.91126, 6.78317	8.82654, 8.56305, 5.02449	14.99466, 16.05989, 4.26971	3	epha6	0
GL172645.1	5406835	5408201	5407141, 5407849, 5407654	23, 19, 10	18.9992, 14.34259, 10.72603	8.90586, 7.32789, 7.1245	16.1073, 11.66342, 7.89017	3	epha6	0
GL172645.1	5415438	5415997	5415819, 5415532, 5415594	8, 9, 3	7.54875, 8.13911, 3.82718	5.48499, 5.73527, 3.18131	5.22547, 5.78872, 1.74256	3	epha6	0
GL172645.1	5486396	5486720	5486498, 5486499, 5486462	13, 10, 7	13.98244, 9.70508, 9.42061	8.57629, 6.54257, 6.36262	11.28713, 7.24685, 6.66841	3	epha6	0
GL172645.1	5492373	5493278	5492866, 5492852, 5492520	7, 9, 3	6.4842, 8.0923, 3.7576	4.92618, 5.70697, 3.15345	4.25531, 5.74551, 1.74256	3	epha6	0
GL172645.1	5615417	5616181	5615494, 5615721, 5615533	8, 10, 8	7.45377, 9.70508, 9.91919	5.42919, 6.54257, 6.72095	5.13648, 7.24685, 7.13494	3	epha6	16259
GL172645.1	5627377	5628520	5627998, 5627424, 5627441	22, 11, 17	26.15215, 10.19098, 19.69232	13.4637, 6.68346, 11.05148	23.03934, 7.71004, 16.40408	3	arl6	16265
GL172646.1	536792	537213	536984, 536980, 537030	27, 25, 12	27.3135, 23.99857, 13.74073	12.45578, 11.19284, 8.57684	24.17092, 20.98715, 10.72194	3	picalm.2	0
GL172646.1	555632	556763	555717, 556306, 556390	18, 12, 6	17.53656, 10.04714, 6.57011	9.52386, 6.40731, 4.96545	14.69786, 7.57307, 4.07214	3	picalm.2	3868
GL172646.1	658024	658869	658616, 658610, 658352	14, 11, 3	13.69499, 9.41054, 3.82718	8.21312, 6.20533, 3.18131	11.01209, 6.97928, 1.74256	3	smarca1	40146
GL172646.1	886755	887088	886809, 886803, 886876	5, 8, 6	4.62723, 7.32518, 7.92645	3.87575, 5.35301, 5.56729	2.63117, 5.01944, 5.29442	3	smarca1	124579
GL172646.1	1159092	1159919	1159549, 1159489, 1159510	24, 39, 11	23.51816, 41.74439, 12.00678	11.24781, 16.13847, 7.73679	20.48042, 38.35986, 9.08552	3	NA	267605
GL172646.1	1408492	1408981	1408542, 1408527, 1408621	10, 9, 5	10.10221, 8.13911, 6.1335	6.7735, 5.73527, 4.6271	7.60695, 5.78872, 3.717	3	NA	18543
GL172646.1	1499021	1499821	1499300, 1499170, 1499292	14, 11, 4	11.96368, 8.27087, 5.11946	7.15589, 5.49307, 3.97664	9.36897, 5.9138, 2.80146	3	U4	6589
GL172646.1	2530294	2531402	2530731, 2530688, 2530687	24, 29, 14	26.1129, 29.33334, 15.83257	12.80195, 12.91482, 9.45564	23.00163, 26.18484, 12.7101	3	gria3	0
GL172646.1	2870407	2871187	2871011, 2871024, 2871068	20, 11, 7	14.18578, 6.47063, 5.95903	6.98407, 4.36905, 4.61172	11.48302, 4.2391, 3.56423	3	NA	109249
GL172646.1	2882226	2882847	2882780, 2882751, 2882447	12, 16, 6	7.27914, 10.06435, 5.58138	4.69188, 5.55944, 4.43237	4.97203, 7.59002, 3.22504	3	NA	121068
GL172646.1	2894791	2897063	2895660, 2895710, 2895793	29, 26, 13	25.6061, 19.90192, 13.76044	10.76192, 8.53992, 8.44901	22.50853, 17.01573, 10.73993	3	NA	133633
GL172646.1	3349664	3350618	3349792, 3349825, 3350047	21, 12, 5	24.31528, 11.82877, 6.48982	12.6904, 7.493, 4.77196	21.25292, 9.26512, 3.99896	3	abcb7	110138
GL172646.1	3363612	3364707	3363837, 3363683, 3363615	8, 9, 4	8.20891, 7.29886, 5.08706	5.86084, 5.21777, 3.96389	5.8277, 5.01443, 2.80146	3	abcb7	96049
GL172646.1	3426995	3427714	3427259, 3427518, 3427558	9, 13, 3	8.10192, 10.34875, 3.21604	5.71279, 6.38332, 2.91032	5.74354, 7.861, 1.41064	3	abcb7	33042
GL172646.1	3620528	3621574	3621339, 3621042, 3621200	5, 17, 9	4.68261, 17.15085, 10.59618	3.90722, 9.56459, 7.0935	2.63117, 14.36042, 7.76725	3	slc16a2	8635
GL172646.1	4145336	4146150	4145925, 4145850, 4145920	16, 11, 5	17.91405, 10.63748, 6.48982	10.25515, 6.95126, 4.77196	15.06, 8.1364, 3.99896	3	NA	90576
GL172646.1	4467298	4467586	4467524, 4467528, 4467548	19, 41, 15	21.28441, 46.14825, 17.51666	11.48089, 17.81549, 10.22259	18.31497, 42.69506, 14.31579	3	NA	19613
GL172646.1	4751853	4752615	4752255, 4752141, 4752113	22, 14, 9	25.48403, 13.29338, 11.95346	13.07643, 7.97049, 7.71183	22.39046, 10.66087, 9.03431	3	NA	8286
GL172646.1	4763343	4763594	4763566, 4763547, 4763568	56, 58, 23	62.76574, 61.51129, 28.12284	20.32469, 18.76394, 14.3011	59.03209, 57.85538, 24.57167	3	zc4h2	17386
GL172646.1	5011506	5012612	5012396, 5012560, 5012420	13, 15, 12	12.09363, 14.55354, 14.63157	7.45895, 8.50186, 9.04034	9.4933, 11.86591, 11.56586	3	atp1b4	5588
GL172646.1	5585223	5585620	5585538, 5585547, 5585539	45, 34, 22	18.11457, 8.38245, 10.54327	4.71673, 2.96624, 4.74211	15.25268, 6.01806, 7.71919	3	fgf16	167915
GL172646.1	5591550	5591924	5591802, 5591731, 5591812	25, 28, 14	7.45579, 7.72048, 5.96216	3.22, 3.10652, 3.63856	5.1385, 5.39426, 3.56621	3	fgf16	174242
GL172647.1	130884	133125	131558, 131389, 131582, 132769	23, 22, 11, 11	20.24039, 17.29707, 10.44113, 10.13062	9.62895, 8.21878, 6.83409, 6.6469	17.30532, 14.50216, 7.62282, 7.33286	3	xtr-mir-129-2	18110
GL172647.1	833298	834033	833387, 833366, 833375	11, 16, 7	9.80985, 13.63621, 8.63602	6.45135, 7.69054, 6.03788	7.3286, 10.98334, 5.95367	3	ahcyl2	0
GL172647.1	1166701	1167919	1167020, 1167286, 1167315	7, 20, 8	6.98083, 20.09646, 9.08002	5.20963, 10.48431, 6.3208	4.69078, 17.20439, 6.36568	3	klhdc10	0
GL172647.1	1222602	1223201	1222700, 1223049, 1222934	9, 10, 9	7.96787, 8.86708, 10.81849	5.63141, 6.03926, 7.20177	5.61704, 6.46328, 7.9747	3	NA	0
GL172647.1	2029431	2030436	2030023, 2029580, 2030302	6, 11, 8	5.44925, 9.73563, 8.66795	4.35564, 6.40582, 6.10864	3.33724, 7.27647, 5.98429	3	chchd3	1063
GL172647.1	3055208	3057408	3055970, 3057235, 3056512, 3057318	18, 33, 9, 12	8.79288, 13.77178, 5.42897, 6.91395	4.51929, 4.60096, 4.0265, 4.47132	6.37946, 11.11434, 3.08455, 4.39076	3	mkln1	15213
GL172647.1	3055208	3057408	3057015, 3057235, 3056512, 3057318	25, 33, 9, 12	10.78421, 13.77178, 5.42897, 6.91395	4.43921, 4.60096, 4.0265, 4.47132	8.2538, 11.11434, 3.08455, 4.39076	3	mkln1	15213
GL172647.1	3060547	3063468	3062765, 3062096, 3062742	60, 77, 24	36.61338, 45.08858, 16.50554	8.05063, 7.94344, 7.25833	33.26186, 41.652, 13.35095	3	mkln1	20552
GL172647.1	3782624	3783181	3782819, 3782883, 3783129	7, 10, 4	6.95628, 9.70508, 5.11946	5.19597, 6.54257, 3.97664	4.69078, 7.24685, 2.80146	3	prkcq	52407
GL172647.1	3954748	3955753	3955249, 3955253, 3955300	15, 13, 7	13.03055, 10.99608, 7.86325	7.57203, 6.78453, 5.6748	10.38197, 8.46818, 5.25688	3	sfmbt2	55339
GL172647.1	5498616	5499431	5499096, 5499137, 5499183	10, 14, 5	10.79662, 14.34876, 6.1335	7.16325, 8.6029, 4.6271	8.2555, 11.66904, 3.717	3	UPF2	10833
GL172648.1	136405	136954	136563, 136739, 136828	10, 12, 6	9.98149, 10.65516, 7.92645	6.70388, 6.7831, 5.56729	7.49227, 8.15249, 5.29442	3	adgrd1	0
GL172648.1	198942	200858	200648, 200636, 200334	23, 25, 11	21.23324, 19.76481, 11.07954	10.21652, 8.75009, 7.21126	18.26605, 16.88271, 8.21036	3	adgrd1	53677
GL172648.1	293380	293783	293738, 293758, 293727	19, 15, 7	22.516, 14.11698, 8.94122	12.18888, 8.23695, 6.16946	19.50781, 11.44607, 6.23791	3	NA	18534
GL172648.1	2863235	2864417	2864276, 2863632, 2863646, 2864178	31, 17, 7, 8	28.86691, 15.02257, 6.64694, 8.24906	11.91176, 8.27235, 5.02065, 5.88298	25.68638, 12.31225, 4.14525, 5.59498	3	tbx1	12023
GL172648.1	4084753	4085291	4084928, 4084951, 4084941	24, 16, 14	23.58978, 12.89379, 15.39511	11.29064, 7.23758, 9.20957	20.54958, 10.27793, 12.2921	3	NA	10498
GL172648.1	4094460	4094948	4094847, 4094557, 4094596	8, 10, 3	7.22729, 9.05889, 3.82718	5.29454, 6.15615, 3.18131	4.92347, 6.64558, 1.74256	3	NA	6862
GL172648.1	4144421	4145241	4144763, 4144963, 4145059	19, 19, 5	22.19018, 20.7023, 5.90691	12.00382, 11.1391, 4.52841	19.19276, 17.78862, 3.51522	3	igl	0
GL172648.1	4185631	4185984	4185910, 4185913, 4185912	8, 10, 10	8.20891, 9.70508, 14.18787	5.86084, 6.54257, 8.7486	5.8277, 7.24685, 11.1435	3	NA	0
GL172648.1	4202333	4203132	4202671, 4202436, 4202923	12, 11, 6	12.49415, 9.78404, 7.80219	7.88226, 6.43553, 5.51854	9.86928, 7.32201, 5.20142	3	NA	0
GL172648.1	4403499	4403813	4403745, 4403760, 4403777	19, 24, 13	19.57521, 24.79788, 15.94983	10.46755, 12.01455, 9.64102	16.66208, 21.76564, 12.81944	3	NA	13016
GL172648.1	4510494	4510997	4510908, 4510747, 4510733	8, 9, 4	7.74697, 8.49467, 5.11946	5.60011, 5.94779, 3.97664	5.4108, 6.10881, 2.80146	3	gstt1	583
GL172649.1	145023	146022	145674, 145877, 145201	12, 14, 9	10.40408, 12.61091, 11.21851	6.62839, 7.55401, 7.38975	7.89386, 10.00617, 8.3416	3	slitrk1	62520
GL172649.1	518447	518883	518482, 518527, 518542	9, 14, 5	8.63846, 14.34876, 6.1335	6.03244, 8.6029, 4.6271	6.23337, 11.66904, 3.717	3	spry2	253723
GL172649.1	639490	640965	640718, 640106, 639726	17, 25, 10	18.52968, 26.09343, 12.62125	10.38306, 12.44342, 8.08651	15.65456, 23.02623, 9.6595	3	spry2	131641
GL172649.1	677287	678051	677577, 677487, 677460	9, 15, 6	9.48225, 13.93888, 7.24276	6.51204, 8.1284, 5.28315	7.01742, 11.27385, 4.68993	3	spry2	94555
GL172649.1	1132999	1133539	1133404, 1133465, 1133143	12, 11, 6	11.09645, 10.0858, 6.88607	7.05291, 6.6197, 5.11938	8.54238, 7.61015, 4.36446	3	rbm26	95259
GL172649.1	2692879	2693372	2693291, 2693210, 2693063	11, 7, 12	12.14849, 6.20081, 15.59619	7.81445, 4.75823, 9.50741	9.53923, 3.98532, 12.48475	3	klf12	5549
GL172649.1	2923125	2923526	2923201, 2923442, 2923461	10, 11, 5	9.92239, 10.0858, 6.01751	6.66961, 6.6197, 4.57722	7.43596, 7.61015, 3.61461	3	pibf1	0
GL172649.1	3037885	3038773	3038582, 3037908, 3038049	10, 4, 6	10.62202, 3.15699, 7.65161	7.06705, 2.9739, 5.45775	8.10013, 1.37339, 5.06334	3	mzt1	60916
GL172649.1	3138493	3138930	3138823, 3138883, 3138898	15, 11, 13	17.03623, 9.64034, 16.6341	9.95575, 6.34723, 9.98092	14.2158, 7.19678, 13.47299	3	dach1	20652
GL172649.1	4406503	4407083	4406953, 4406903, 4406981	6, 7, 7	5.80321, 6.19244, 9.42061	4.55843, 4.75321, 6.36262	3.62006, 3.98532, 6.66841	3	pcdh9	675232
GL172649.1	4908476	4909326	4908902, 4909129, 4908895	23, 20, 8	25.5268, 17.87374, 9.76513	12.78677, 9.14247, 6.65078	22.43151, 15.05615, 6.98981	3	mettl18	265932
GL172649.1	5082728	5083089	5082988, 5082846, 5083026	9, 6, 3	9.26222, 5.01591, 3.44513	6.38998, 4.09593, 3.01894	6.82308, 2.96606, 1.59592	3	mettl18	92169
GL172649.1	5368266	5369032	5368574, 5368530, 5368481	14, 14, 7	14.65127, 14.89349, 8.35719	8.78067, 8.92169, 5.9118	11.92848, 12.18792, 5.69435	3	tdrd3	71113
GL172649.1	5421855	5422627	5422574, 5422558, 5422567	8, 14, 8	7.95727, 14.79882, 10.9656	5.72016, 8.86672, 7.15795	5.6081, 12.10212, 8.10472	3	tdrd3	17518
GL172650.1	37890	38409	37977, 38154, 38164	9, 10, 8	8.85384, 9.69334, 10.9656	6.15773, 6.53567, 7.15795	6.43637, 7.24685, 8.10472	3	prkar1a	179682
GL172650.1	177704	178282	178128, 177758, 177888	12, 9, 3	11.83867, 8.49467, 3.82718	7.49887, 5.94779, 3.18131	9.25026, 6.10881, 1.74256	3	prkar1a	39809
GL172650.1	445871	446582	446223, 446231, 446315	10, 11, 4	10.10221, 10.87794, 5.11946	6.7735, 7.09338, 3.97664	7.60695, 8.36445, 2.80146	3	NA	13726
GL172650.1	730573	731832	731379, 731420, 731382	48, 54, 17	56.09928, 59.19375, 20.4996	20.34747, 19.29589, 11.50042	52.44889, 55.56591, 17.18035	3	fam20c	118773
GL172650.1	980253	980730	980310, 980370, 980368	25, 16, 7	30.03818, 14.09498, 7.53752	14.78205, 7.97115, 5.50915	26.82946, 11.42493, 4.95901	3	fam20c	97729
GL172650.1	1058673	1059438	1059088, 1058937, 1059240	13, 9, 5	13.32406, 8.49467, 6.48982	8.1953, 5.94779, 4.77196	10.66334, 6.10881, 3.99896	3	fam20c	176149
GL172650.1	1258551	1258850	1258810, 1258810, 1258810	45, 41, 27	52.82273, 44.64151, 37.91776	19.8669, 16.94539, 18.55971	49.21339, 41.21187, 34.14676	3	NA	168344
GL172650.1	1393437	1393918	1393741, 1393463, 1393735	8, 4, 7	8.20891, 3.15699, 7.97974	5.86084, 2.9739, 5.73225	5.8277, 1.37339, 5.34354	3	NA	33276
GL172650.1	1462048	1463104	1462681, 1462309, 1462642	22, 16, 11	25.7015, 15.00017, 14.66842	13.20302, 8.5241, 9.05683	22.60074, 12.29091, 11.59959	3	NA	34756
GL172650.1	1590553	1591662	1591265, 1591386, 1591338	11, 12, 7	11.52408, 10.91061, 8.35719	7.46681, 6.93964, 5.9118	8.94988, 8.39567, 5.69435	3	NA	58466
GL172650.1	1844475	1845118	1844660, 1844959, 1844532	5, 10, 4	4.68261, 9.0101, 5.11946	3.90722, 6.12651, 3.97664	2.63117, 6.59888, 2.80146	3	tmem130	53721
GL172650.1	2326972	2327704	2327311, 2327547, 2327575	14, 17, 9	13.03962, 16.00613, 10.45451	7.81616, 8.87166, 7.02311	10.39073, 13.2597, 7.63316	3	ocm	9670
GL172650.1	2671399	2672126	2671682, 2671817, 2671738	9, 8, 10	8.43451, 6.68652, 12.3566	5.91215, 4.96478, 7.96246	6.04024, 4.44176, 9.41558	3	usp42	13539
GL172650.1	3245559	3246809	3246318, 3246131, 3246101	27, 39, 11	30.89517, 39.80906, 14.04643	14.59017, 15.03688, 8.77607	27.66606, 36.45626, 11.01165	3	zp2	9407
GL172650.1	3656614	3657017	3656923, 3656934, 3656962	9, 12, 6	9.48225, 12.2352, 7.92645	6.51204, 7.73213, 5.56729	7.01742, 9.64481, 5.29442	3	XB-GENE-5800529	2917
GL172650.1	3697218	3697487	3697221, 3697220, 3697253	18, 13, 5	22.45771, 13.24801, 6.48982	12.37288, 8.15063, 4.77196	19.45126, 10.61769, 3.99896	3	XB-GENE-5800529	22020
GL172650.1	3953863	3954729	3954387, 3954162, 3954295	15, 12, 9	16.50067, 11.12486, 11.95346	9.6519, 7.07018, 7.71183	13.69961, 8.59166, 9.03431	3	umod.1	14573
GL172650.1	4072242	4072707	4072667, 4072563, 4072587	33, 39, 19	39.45895, 44.86655, 26.45347	17.33579, 17.95492, 14.25845	36.05473, 41.43291, 22.94661	3	NA	74926
GL172650.1	4236647	4237324	4236857, 4236857, 4236870	8, 10, 8	8.20891, 9.10825, 8.89756	5.86084, 6.18609, 6.2281	5.8277, 6.69196, 6.19768	3	NA	239331
GL172650.1	4351792	4352196	4352165, 4352164, 4352165	10, 16, 12	10.79662, 15.70356, 16.27131	7.16325, 8.95097, 9.81156	8.2555, 12.96739, 13.12565	3	NA	354476
GL172650.1	4408984	4409482	4409128, 4409210, 4409341	8, 12, 10	8.20891, 11.23555, 12.3566	5.86084, 7.1373, 7.96246	5.8277, 8.69768, 9.41558	3	hs3st4	382891
GL172650.1	4443223	4444154	4443864, 4443480, 4443849	20, 25, 7	22.34548, 26.44327, 9.42061	11.82596, 12.65286, 6.36262	19.3434, 23.36669, 6.66841	3	hs3st4	348219
GL172650.1	4913783	4914094	4913988, 4913965, 4913852	16, 14, 8	16.74358, 12.82956, 9.76513	9.5734, 7.68792, 6.65078	13.93395, 10.216, 6.98981	3	hs3st2	115631
GL172650.1	5444777	5445713	5445063, 5445291, 5445455	12, 9, 5	11.90055, 7.3748, 4.74112	7.53553, 5.26528, 3.94018	9.30877, 5.06611, 2.55351	3	ccnf	56404
GL172650.1	5446464	5447056	5446716, 5447007, 5446700	6, 7, 5	4.88997, 5.06121, 5.17089	4.01831, 4.04643, 4.17246	2.82384, 3.00767, 2.84763	3	ccnf	58091
GL172651.1	1564776	1566408	1565576, 1565816, 1565802	13, 14, 9	12.37617, 12.40028, 9.69604	7.63035, 7.42469, 6.62847	9.75679, 9.80354, 6.92602	3	trpm8	0
GL172651.1	1831815	1832338	1831952, 1831983, 1832228	4, 6, 3	3.62748, 5.04996, 3.82718	3.25602, 4.11676, 3.18131	1.7499, 2.99702, 1.74256	3	agap1	0
GL172651.1	2356972	2357644	2357409, 2357422, 2357534	9, 13, 4	7.88109, 10.5981, 4.82452	5.57843, 6.53797, 3.85591	5.53616, 8.09871, 2.62259	3	COL6A3	16924
GL172651.1	3224495	3225022	3224793, 3224727, 3224901	17, 8, 4	17.94895, 7.22469, 5.11946	10.04118, 5.29298, 3.97664	15.09298, 4.94537, 2.80146	3	mcm3ap	0
GL172651.1	3332518	3332750	3332627, 3332627, 3332637	71, 67, 37	72.79646, 60.94993, 39.45364	18.95006, 15.13404, 15.65699	68.96036, 57.30097, 35.65106	3	col6a2	9819
GL172651.1	3475923	3476585	3476074, 3476208, 3476531	7, 6, 5	6.4842, 5.08447, 6.01751	4.92618, 4.1378, 4.57722	4.25531, 3.01957, 3.61461	3	col6a1	12352
GL172651.1	3496791	3497576	3497032, 3497166, 3497041	8, 16, 4	7.85053, 17.66352, 5.11946	5.6595, 10.11125, 3.97664	5.50765, 14.85281, 2.80146	3	pcbp1	26246
GL172651.1	3515153	3516046	3515869, 3515600, 3515904	17, 20, 6	16.70828, 15.55581, 7.92645	9.29769, 7.76812, 5.56729	13.89982, 12.82571, 5.29442	3	pcbp1	7776
GL172651.1	3659235	3659849	3659441, 3659639, 3659677	10, 9, 5	9.5301, 8.13911, 5.46479	6.43916, 5.73527, 4.32106	7.06291, 5.78872, 3.11811	3	col18a1	0
GL172651.1	3665088	3666005	3665125, 3665149, 3665139	103, 86, 26	129.66948, 104.27367, 32.1812	31.65808, 27.59298, 15.69238	125.43484, 100.25965, 28.5348	3	col18a1	0
GL172651.1	3790624	3791106	3790787, 3790947, 3790644	17, 9, 3	15.82815, 6.61593, 3.63289	8.76333, 4.78593, 3.10163	13.05592, 4.37577, 1.74256	3	znf804a	18172
GL172651.1	4162489	4163386	4163138, 4162875, 4162822	8, 9, 3	7.85053, 8.49467, 3.82718	5.6595, 5.94779, 3.18131	5.50765, 6.10881, 1.74256	3	DNAJC10	8723
GL172651.1	4180652	4180999	4180834, 4180834, 4180737	10, 13, 3	8.7506, 11.52732, 3.82718	5.96785, 7.11235, 3.18131	6.33877, 8.9765, 1.74256	3	DNAJC10	0
GL172651.1	5305480	5306152	5305633, 5305909, 5305777	15, 16, 7	12.29047, 14.47568, 8.63602	7.11759, 8.20398, 6.03788	9.67404, 11.79123, 5.95367	3	cwc22	155566
GL172651.1	5401797	5402630	5402324, 5402365, 5402403	14, 21, 6	15.44274, 21.05321, 7.92645	9.23659, 10.75151, 5.56729	12.68481, 18.1292, 5.29442	3	cwc22	251883
GL172652.1	1069977	1070863	1070306, 1070401, 1070255	17, 16, 12	15.15306, 12.59444, 13.31182	8.3519, 7.05576, 8.34352	12.4061, 9.99057, 10.31487	3	mgat4a	11524
GL172652.1	2402591	2403567	2403121, 2403155, 2403093	17, 25, 5	11.64163, 17.63246, 3.8443	6.24922, 7.60008, 3.40335	9.06314, 14.82609, 1.75697	3	NA	18908
GL172652.1	2740006	2740581	2740154, 2740113, 2740145	21, 16, 5	22.84797, 15.57, 5.70009	11.82748, 8.87021, 4.43385	19.82962, 12.83939, 3.32929	3	pcdh18	109807
GL172652.1	2841065	2841959	2841446, 2841455, 2841452	36, 41, 8	35.60808, 37.4581, 8.20004	13.85998, 12.9999, 5.85593	32.2761, 34.14481, 5.55059	3	NA	19771
GL172652.1	3037503	3039758	3037567, 3038897, 3038029, 3038726, 3039695	17, 25, 3, 5, 9	13.92919, 20.78015, 3.12765, 5.60311, 10.74302	7.60777, 9.31959, 2.86613, 4.38804, 7.16531	11.23628, 17.86412, 1.33262, 3.24181, 7.90473	3	NA	68821
GL172652.1	3313852	3314116	3314034, 3314062, 3314035	13, 11, 8	14.46896, 10.9529, 10.9656	8.85059, 7.13735, 7.15795	11.7541, 8.42681, 8.10472	3	pcdh10	188307
GL172652.1	4825076	4826291	4825630, 4825639, 4825553	28, 19, 8	26.59704, 16.24038, 10.08003	11.67448, 8.45257, 6.79262	23.47344, 13.48558, 7.28516	3	NA	24144
GL172652.1	5181912	5182786	5182270, 5182274, 5182416	138, 167, 66	117.06772, 141.41792, 56.23697	15.4844, 15.82682, 13.51863	112.90537, 137.17857, 52.16957	3	fat4	141535
GL172652.1	5225498	5226976	5226371, 5226303, 5226040	20, 30, 14	19.19252, 27.92225, 14.07531	9.9383, 11.72984, 8.44074	16.29445, 24.80775, 11.03943	3	fat4	97345
GL172653.1	146976	147372	147255, 147234, 147238	5, 7, 4	4.19249, 6.20081, 4.19942	3.61946, 4.75823, 3.56461	2.26528, 3.98532, 2.08286	3	ssh1	1213
GL172653.1	450934	452118	451219, 451235, 451474	24, 32, 19	25.66039, 30.09235, 23.36766	12.5314, 12.24621, 12.66392	22.56081, 26.92562, 19.95144	3	aldh3b1	6058
GL172653.1	1322004	1323247	1322843, 1322405, 1322355	12, 17, 5	11.31338, 14.02093, 4.94583	7.18438, 7.66332, 4.053	8.74918, 11.35367, 2.72698	3	kiaa1671	0
GL172653.1	1594591	1595202	1594984, 1595061, 1594686	13, 21, 4	11.47053, 18.5236, 4.30923	7.07741, 9.23036, 3.6193	8.89917, 15.6842, 2.17922	3	GRK3	2295
GL172653.1	1596206	1597077	1596265, 1596282, 1596316	11, 13, 8	8.94397, 9.66604, 9.47533	5.91507, 5.96036, 6.51474	6.52213, 7.22188, 6.71781	3	GRK3	3910
GL172653.1	2541997	2542265	2542209, 2542238, 2542226	21, 21, 5	25.56833, 20.39999, 5.90691	13.40776, 10.3576, 4.52841	22.47204, 17.49828, 3.51522	3	NA	150067
GL172653.1	2614156	2618177	2615017, 2614991, 2617297, 2614688, 2617005	24, 32, 47, 12, 14	15.20958, 19.56493, 34.68312, 9.78995, 11.70249	6.59452, 6.9436, 9.91932, 6.24739, 6.9948	12.46096, 16.6897, 31.42118, 7.01413, 8.79986	3	NA	222226
GL172653.1	3557355	3558104	3557435, 3557665, 3557303, 3557947	6, 6, 3, 3	5.69471, 5.12671, 3.82718, 3.82718	4.49721, 4.16345, 3.18131, 3.18131	3.56038, 3.01957, 1.74256, 1.74256	3	ttc28	6009
GL172653.1	3649366	3649901	3649513, 3649540, 3649546	6, 6, 7	5.44925, 5.12671, 8.63602	4.35564, 4.16345, 6.03788	3.33724, 3.01957, 5.95367	3	ttc28	0
GL172653.1	3853914	3854460	3854159, 3854188, 3854237	8, 11, 6	7.54875, 8.82355, 6.07151	5.48499, 5.83978, 4.70604	5.22547, 6.4214, 3.66522	3	slc2a7	10294
GL172653.1	4600219	4600998	4600692, 4600427, 4600602	8, 10, 6	7.27139, 8.09976, 7.05871	5.32093, 5.56384, 5.19997	4.9647, 5.75225, 4.52423	3	rtn4r	132854
GL172653.1	4994171	4995228	4995160, 4994496, 4994750	10, 6, 6	8.66268, 3.98158, 7.92645	5.91374, 3.43545, 5.56729	6.25584, 2.10887, 5.29442	3	pxn	0
GL172653.1	5382231	5382747	5382380, 5382571, 5382534	12, 7, 4	10.40408, 5.77592, 4.12959	6.62839, 4.49897, 3.52906	7.89386, 3.62297, 2.01982	3	hnf1a	3443
GL172654.1	143	782	613, 336, 360	18, 25, 12	13.0991, 19.85709, 12.37292	6.85737, 8.80131, 7.8122	10.44742, 16.97251, 9.43115	3	traf3ip2	7373
GL172654.1	2453	2849	2609, 2691, 2591	12, 18, 11	7.1403, 12.1664, 10.87364	4.60775, 6.32072, 7.09085	4.84217, 9.58742, 8.02784	3	traf3ip2	5306
GL172654.1	286656	287565	287126, 287123, 287473	14, 25, 4	13.44807, 24.5021, 5.11946	8.06419, 11.49229, 3.97664	10.78119, 21.47734, 2.80146	3	slc35f1	0
GL172654.1	377215	377676	377499, 377389, 377277	8, 11, 7	6.48374, 7.71976, 6.72524	4.83851, 5.14677, 5.06557	4.25531, 5.39354, 4.21652	3	cep85l	0
GL172654.1	551376	551903	551535, 551673, 551670	29, 31, 8	29.16675, 31.08224, 10.08003	12.81665, 13.18679, 6.79262	25.97897, 27.89434, 7.28516	3	mcm9	27252
GL172654.1	571465	572014	571863, 571617, 571771	12, 8, 3	11.54011, 5.81912, 3.7576	7.32083, 4.41701, 3.15345	8.96503, 3.66317, 1.74256	3	mcm9	7141
GL172654.1	572951	573300	573042, 573086, 573136	13, 19, 7	12.55305, 18.09199, 8.94122	7.73702, 9.57186, 6.16946	9.92625, 15.2666, 6.23791	3	mcm9	5855
GL172654.1	645543	646067	645575, 645600, 645652	6, 8, 4	5.80321, 7.32518, 5.11946	4.55843, 5.35301, 3.97664	3.62006, 5.01944, 2.80146	3	fam184a	0
GL172654.1	658396	659141	658516, 658934, 658689	9, 16, 6	5.47074, 9.92846, 4.91734	4.0532, 5.48193, 4.03526	3.35719, 7.46017, 2.70878	3	fam184a	0
GL172654.1	2040876	2041492	2041385, 2041340, 2040926	5, 10, 4	3.96285, 6.84465, 4.87431	3.47794, 4.77095, 3.87704	2.05828, 4.58992, 2.669	3	NA	0
GL172654.1	2547880	2549053	2548609, 2548241, 2548232	32, 40, 14	32.70889, 39.51095, 16.90496	13.75155, 14.47201, 10.0367	29.43773, 36.16304, 13.73179	3	rhoc	1852
GL172654.1	3213651	3215003	3214081, 3214223, 3214073	15, 16, 8	14.59103, 15.18472, 7.74433	8.52452, 8.63643, 5.59859	11.87059, 12.46812, 5.15122	3	lrig2	456615
GL172654.1	3387313	3387761	3387378, 3387579, 3387605	6, 5, 3	5.80321, 4.10933, 3.2467	4.55843, 3.56867, 2.92536	3.62006, 2.1398, 1.4344	3	lrig2	283857
GL172654.1	3732005	3732767	3732294, 3732159, 3732191	6, 9, 5	4.65079, 5.96553, 4.2206	3.86851, 4.37001, 3.63651	2.63117, 3.79863, 2.10337	3	lrig2	24564
GL172654.1	3734992	3735442	3735157, 3735275, 3735356	7, 7, 6	5.5857, 4.19892, 5.54719	4.38033, 3.48284, 4.41263	3.46227, 2.22302, 3.19362	3	lrig2	27551
GL172654.1	3818151	3818754	3818291, 3818507, 3818521	22, 13, 15	21.5916, 11.89528, 17.86156	10.75603, 7.33798, 10.41055	18.61322, 9.32824, 14.64541	3	magi3	73217
GL172654.1	4228356	4229694	4228731, 4229154, 4228374, 4229249	9, 12, 5, 5	7.10943, 8.91637, 5.42045, 5.70009	5.09876, 5.70255, 4.29919, 4.43385	4.81196, 6.50959, 3.07617, 3.32929	3	ap4b1	0
GL172655.1	919425	919794	919553, 919552, 919532	20, 18, 9	22.53895, 17.61014, 12.15979	11.93935, 9.56842, 7.79678	19.52977, 14.80422, 9.2294	3	PRDM13	50177
GL172655.1	1162202	1165605	1163009, 1163423, 1162909	45, 62, 30	29.42419, 45.23613, 24.08107	8.2959, 10.44385, 9.61145	26.23013, 41.79691, 20.64419	3	usp45	46183
GL172655.1	1171202	1172212	1171657, 1171537, 1171536	28, 32, 11	23.94211, 27.92351, 10.13062	10.15739, 11.04162, 6.6469	20.89128, 24.80871, 7.33286	3	usp45	55183
GL172655.1	1183860	1186442	1185278, 1185078, 1184836	54, 48, 27	40.53091, 33.86097, 21.85721	10.54437, 9.3569, 9.31371	37.10824, 30.61551, 18.49233	3	usp45	67841
GL172655.1	1214817	1216881	1216117, 1214966, 1216139, 1215488	28, 11, 33, 23	20.99304, 4.30074, 23.74634, 21.65436	8.56395, 3.08648, 8.61097, 10.46753	18.03248, 2.31762, 20.74211, 18.29647	3	usp45	98798
GL172655.1	1260475	1263159	1261640, 1262245, 1262589	44, 46, 29	32.27703, 34.81217, 25.85332	9.65762, 10.22419, 10.90117	29.01632, 31.54749, 22.36396	3	usp45	144456
GL172655.1	1508967	1509218	1509190, 1509189, 1509151	23, 10, 5	26.54543, 9.70508, 6.48982	13.38824, 6.54257, 4.77196	23.4236, 7.24685, 3.99896	3	GRIN2B	0
GL172655.1	1837568	1838161	1837777, 1837752, 1837809	33, 18, 8	35.16018, 15.68246, 9.47533	14.79197, 8.39821, 6.51474	31.83702, 12.94816, 6.71781	3	mei1	0
GL172655.1	1959082	1960267	1960138, 1960129, 1960002	36, 62, 28	36.73657, 68.655, 34.90354	14.50123, 20.71979, 16.58244	33.38242, 64.92199, 31.1973	3	b3galt2	8943
GL172655.1	2109925	2110631	2110122, 2110088, 2110231	27, 17, 15	25.70592, 15.02257, 13.80085	11.50626, 8.27235, 8.04412	22.60481, 12.31225, 10.77925	3	cdc73	12455
GL172655.1	2135550	2135964	2135862, 2135858, 2135948	10, 13, 5	9.63854, 10.68396, 6.48982	6.50336, 6.5912, 4.77196	7.1653, 8.18016, 3.99896	3	cdc73	38080
GL172655.1	2551010	2551496	2551201, 2551380, 2551261	15, 6, 5	13.76155, 4.6397, 5.80123	8.0201, 3.86149, 4.48063	11.07508, 2.62705, 3.41958	3	U4	193512
GL172655.1	2688719	2689873	2689049, 2689025, 2689761, 2689671	29, 19, 13, 8	28.63019, 16.88367, 10.43054, 8.29878	12.50141, 8.84022, 6.43405, 5.91027	25.45553, 14.10215, 7.93886, 5.64166	3	U4	55135
GL172655.1	2691150	2691517	2691462, 2691423, 2691357	11, 12, 6	7.6584, 9.05721, 6.11322	5.10826, 5.7904, 4.7285	5.3281, 6.64433, 3.70274	3	U4	53491
GL172655.1	3009697	3010329	3010144, 3010144, 3010144	8, 10, 5	8.20891, 9.4173, 6.01751	5.86084, 6.37199, 4.57722	5.8277, 6.98522, 3.61461	3	KCNT2	0
GL172655.1	3367515	3368064	3367745, 3367745, 3367745	16, 16, 5	18.38591, 15.63645, 6.48982	10.52277, 8.91041, 4.77196	15.51538, 12.90353, 3.99896	3	F13B	6621
GL172655.1	4019831	4020435	4020405, 4020264, 4020348	20, 14, 13	24.63529, 14.89349, 16.53121	13.13584, 8.92169, 9.9309	21.5644, 12.18792, 13.374	3	nr5a2	66779
GL172655.1	4531290	4531794	4531356, 4531329, 4531353	30, 39, 31	33.54628, 39.4655, 40.54697	15.0307, 14.84389, 18.75237	30.25675, 36.11842, 36.72412	3	DENND1B	13614
GL172656.1	403603	404174	403818, 403751, 403879	9, 10, 6	7.96787, 7.98484, 7.37255	5.63141, 5.49178, 5.34009	5.61704, 5.64359, 4.80952	3	grm6	26895
GL172656.1	681078	681885	681380, 681340, 681365	17, 19, 8	16.12997, 15.36743, 9.20702	8.94698, 7.9309, 6.38415	13.34666, 12.64441, 6.48272	3	znf800	0
GL172656.1	733997	734284	734025, 734024, 734012	21, 14, 12	25.81613, 14.64498, 16.15273	13.547, 8.777, 9.75953	22.71255, 11.95394, 13.01309	3	znf800	40754
GL172656.1	968022	968696	968588, 968207, 968056, 968585	11, 14, 6, 7	7.86807, 12.09822, 6.28686, 7.75089	5.23992, 7.23881, 4.82051, 5.61849	5.52491, 9.52187, 3.85357, 5.1546	3	mapk11	9422
GL172656.1	1962743	1963600	1963551, 1963563, 1963568	26, 52, 15	32.10879, 63.17423, 17.86156	15.65071, 22.48145, 10.41055	28.85165, 59.50137, 14.64541	3	brd1	0
GL172656.1	3994241	3995146	3994463, 3994488, 3994495	9, 7, 4	9.48225, 5.63807, 5.11946	6.51204, 4.41314, 3.97664	7.01742, 3.49595, 2.80146	3	tprkb	1987
GL172656.1	4671846	4673135	4672332, 4672325, 4671982	15, 20, 8	14.98333, 19.87432, 8.89756	8.76066, 10.35027, 6.2281	12.24283, 16.98855, 6.19768	3	lrrk2	15435
GL172657.1	237545	238088	237818, 237186, 237805, 237799	6, 6, 6, 4	5.29759, 4.39093, 4.58219, 4.77596	4.26611, 3.70255, 3.82501, 3.83502	3.19876, 2.40037, 2.57512, 2.58539	3	nomo3	4782
GL172657.1	517584	519408	518420, 518750, 518109, 519077	23, 30, 5, 11	19.44512, 23.76256, 4.0241, 10.44113	9.16393, 9.44352, 3.51607, 6.83409	16.53671, 20.75758, 1.92532, 7.62282	3	NA	110596
GL172657.1	557120	557646	557375, 557411, 557368	8, 10, 7	7.27139, 7.16845, 9.27807	5.32093, 4.97623, 6.3069	4.9647, 4.89341, 6.54807	3	NA	150132
GL172657.1	1517083	1517658	1517382, 1517337, 1517146	6, 7, 4	5.01871, 5.95797, 4.68232	4.09765, 4.61108, 3.79391	2.94265, 3.7913, 2.50577	3	TMC7	14019
GL172657.1	1645537	1646537	1646214, 1645821, 1645891	8, 12, 3	6.66385, 8.77966, 3.37605	4.95073, 5.61733, 2.98709	4.42261, 6.38025, 1.54075	3	NA	59763
GL172657.1	2120854	2121426	2121032, 2121010, 2121042	20, 23, 9	20.31515, 25.3715, 11.05374	10.61612, 12.69446, 7.31339	17.37828, 22.32285, 8.18622	3	c16orf62	357
GL172657.1	2677870	2678227	2678188, 2678175, 2678125	14, 13, 4	13.63227, 11.89528, 4.27191	8.17537, 7.33798, 3.60088	10.95205, 9.32824, 2.14811	3	chst12	87245
GL172657.1	2888652	2889231	2889077, 2889074, 2889073	22, 9, 10	24.56354, 7.61254, 11.71907	12.53557, 5.41314, 7.64952	21.49417, 5.29171, 8.81452	3	NA	12162
GL172657.1	2907804	2908378	2908043, 2908011, 2907995	23, 31, 11	21.8051, 31.65924, 12.62031	10.55758, 13.52411, 8.06749	18.82053, 28.45854, 9.65886	3	NA	31314
GL172657.1	2939708	2940361	2940337, 2940349, 2940334	129, 84, 53	160.61635, 93.66759, 69.85058	33.18435, 23.31433, 25.86288	156.21034, 89.72794, 65.62177	3	NA	63218
GL172657.1	2967337	2967757	2967725, 2967698, 2967654	18, 26, 13	18.23256, 26.62885, 16.53121	9.94417, 12.40853, 9.9309	15.36754, 23.54617, 13.374	3	NA	90847
GL172657.1	2995495	2996107	2996030, 2996040, 2995943	13, 8, 5	13.7542, 7.32518, 5.70009	8.44541, 5.35301, 4.43385	11.06898, 5.01944, 3.32929	3	NA	119005
GL172657.1	3011694	3012190	3011907, 3012068, 3011879	6, 10, 5	5.11975, 7.94725, 4.91039	4.15924, 5.46818, 4.03375	3.03647, 5.60887, 2.70303	3	zfat	120414
GL172657.1	3047471	3047903	3047837, 3047822, 3047868	8, 9, 7	6.85436, 6.61593, 7.24245	5.06827, 4.78593, 5.35291	4.59953, 4.37577, 4.68993	3	zfat	84701
GL172657.1	3060924	3061466	3061036, 3060981, 3060846, 3061231	5, 10, 3, 4	4.68261, 7.48834, 3.30999, 4.46621	3.90722, 5.1788, 2.9559, 3.69488	2.63117, 5.17435, 1.48672, 2.31703	3	zfat	71138
GL172657.1	3126867	3127486	3127369, 3127348, 3127349	16, 9, 7	17.73403, 8.49467, 9.42061	10.15187, 5.94779, 6.36262	14.88886, 6.10881, 6.66841	3	zfat	5118
GL172657.1	3182667	3183119	3183064, 3183092, 3183088	45, 36, 15	51.27024, 42.72625, 19.68783	18.96887, 18.00599, 11.3496	47.6813, 39.32663, 16.39983	3	zfat	2467
GL172657.1	3212908	3213430	3213085, 3213078, 3213017	13, 13, 6	14.22042, 11.04222, 7.37255	8.71128, 6.81308, 5.34009	11.51581, 8.51215, 4.80952	3	xtr-mir-30d	13044
GL172657.1	3236164	3236736	3236623, 3236518, 3236613	6, 10, 7	4.92154, 7.0774, 8.78503	4.03786, 4.91851, 6.10296	2.85358, 4.80883, 6.09151	3	xtr-mir-30d	36300
GL172657.1	3267263	3267524	3267498, 3267457, 3267488	9, 25, 8	9.48225, 30.26165, 10.9656	6.51204, 14.91169, 7.15795	7.01742, 27.09169, 8.10472	3	xtr-mir-30d	67399
GL172657.1	3275701	3276257	3275894, 3275876, 3275737	17, 17, 5	20.17038, 18.78601, 6.0748	11.31899, 10.5324, 4.60203	17.23775, 15.93829, 3.66714	3	xtr-mir-30d	75837
GL172657.1	3359839	3360655	3360360, 3360237, 3360394	19, 23, 25	18.23373, 21.42693, 30.82479	9.65774, 10.33186, 15.2363	15.36854, 18.4923, 27.20884	3	xtr-mir-30d	159975
GL172657.1	3402712	3403351	3403303, 3403312, 3403057	44, 27, 11	52.15092, 28.35481, 13.32326	19.94341, 13.07595, 8.42773	48.5499, 25.22967, 10.3244	3	xtr-mir-30d	202848
GL172657.1	3413866	3414369	3413916, 3413923, 3413892	17, 32, 12	18.11015, 35.95134, 15.3888	10.13654, 15.66393, 9.41017	15.24844, 32.66552, 12.28637	3	xtr-mir-30d	214002
GL172657.1	3479342	3479934	3479933, 3479893, 3479888	25, 42, 13	27.07818, 45.58562, 14.08216	13.03266, 17.05144, 8.63304	23.94247, 42.14099, 11.0453	3	khdrbs3	170766
GL172657.1	3673006	3673560	3673032, 3673031, 3673051	98, 126, 70	90.03725, 116.7804, 70.37727	16.87886, 18.00769, 18.22172	86.049, 112.68403, 66.14344	3	khdrbs3	0
GL172657.1	3676413	3676812	3676786, 3676775, 3676787	170, 178, 122	192.09074, 188.41791, 150.29184	28.61952, 25.01293, 31.91439	187.5363, 183.96353, 145.39571	3	khdrbs3	0
GL172657.1	3695066	3695891	3695166, 3695355, 3695792	4, 8, 3	3.32743, 6.12575, 3.82718	3.07886, 4.61275, 3.18131	1.61286, 3.94572, 1.74256	3	khdrbs3	0
GL172657.1	3707630	3708121	3707729, 3707636, 3707649	10, 10, 4	8.7506, 8.96188, 4.46621	5.96785, 6.09714, 3.69488	6.33877, 6.55356, 2.31703	3	khdrbs3	0
GL172657.1	3774738	3775431	3775001, 3774956, 3775161	7, 14, 9	5.65089, 12.45221, 11.75699	4.42115, 7.45661, 7.62871	3.52161, 9.8538, 8.84896	3	khdrbs3	47927
GL172657.1	3784961	3785901	3785867, 3785871, 3785865	17, 18, 19	15.82815, 15.78916, 23.79037	8.76333, 8.4629, 12.89464	13.05592, 13.05051, 20.36193	3	khdrbs3	58150
GL172657.1	3859123	3859987	3859463, 3859404, 3859393	24, 27, 18	15.47733, 19.90641, 17.81123	6.72922, 8.26829, 9.69006	12.71824, 17.02011, 14.59767	3	khdrbs3	132312
GL172657.1	3861649	3863092	3862361, 3862707, 3862384	60, 55, 20	57.17682, 55.40165, 18.95169	15.84394, 16.88141, 9.79272	53.51096, 51.82, 15.69182	3	khdrbs3	134838
GL172657.1	3883598	3884116	3884088, 3884083, 3884090	20, 27, 22	24.26833, 29.6675, 30.84083	12.93123, 13.85943, 15.99444	21.20758, 26.51046, 27.22406	3	khdrbs3	156787
GL172657.1	3894840	3896432	3895574, 3895576, 3895017, 3895550	17, 18, 4, 6	15.42641, 13.9087, 3.9656, 5.79641	8.51854, 7.33321, 3.44322, 4.55462	12.66924, 11.24598, 1.86909, 3.41958	3	NA	164715
GL172657.1	3912424	3913707	3913152, 3912675, 3912772	8, 9, 4	7.01501, 7.45236, 5.11946	5.1664, 5.31366, 3.97664	4.72277, 5.13994, 2.80146	3	NA	147440
GL172657.1	3972294	3972878	3972353, 3972353, 3972352	29, 57, 11	33.67907, 68.58411, 12.8435	15.49616, 23.07874, 8.1841	30.38668, 64.85195, 9.87032	3	NA	88269
GL172657.1	3977714	3978937	3978469, 3978469, 3978468	10, 19, 7	9.22055, 19.21445, 9.1053	6.25395, 10.25056, 6.23743	6.78287, 16.34999, 6.38831	3	NA	82210
GL172657.1	4129621	4130669	4130120, 4130076, 4130204	19, 21, 8	18.29891, 20.97815, 8.61279	9.69723, 10.70627, 6.07949	15.43122, 18.05656, 5.93373	3	NA	7721
GL172657.1	4139157	4139977	4139889, 4139921, 4139798	17, 22, 3	18.19213, 21.56654, 3.7576	10.1849, 10.74096, 3.15345	15.32851, 18.62789, 1.74256	3	NA	17257
GL172657.1	4181605	4182271	4181644, 4181928, 4181953	11, 9, 3	9.44325, 7.95524, 3.37605	6.22558, 5.62372, 2.98709	6.99335, 5.61564, 1.54075	3	NA	59705
GL172657.1	4199130	4199697	4199419, 4199418, 4199415	20, 21, 17	24.76117, 23.46746, 22.43992	13.20549, 12.19429, 12.51739	21.68651, 20.47237, 19.05438	3	NA	77230
GL172657.1	4246453	4247528	4247096, 4246789, 4246789	12, 9, 8	12.1559, 7.61254, 10.4246	7.68579, 5.41314, 6.94065	9.54503, 5.29171, 7.6078	3	NA	124553
GL172657.1	4276530	4277748	4277260, 4277196, 4277337	9, 7, 7	8.53513, 6.20081, 9.19054	5.97169, 4.75823, 6.27197	6.13515, 3.98532, 6.46928	3	NA	154630
GL172657.1	4311442	4311881	4311616, 4311659, 4311661	19, 20, 7	18.77103, 20.40219, 8.35719	9.98293, 10.66853, 5.9118	15.88713, 17.49997, 5.69435	3	NA	189542
GL172657.1	4353653	4354455	4354153, 4354153, 4354153	34, 21, 18	38.96818, 20.19276, 22.87295	16.63019, 10.23264, 12.59409	35.57209, 17.29782, 19.47403	3	NA	231753
GL172657.1	4396680	4396995	4396722, 4396713, 4396760	8, 22, 6	8.20891, 24.82128, 7.92645	5.86084, 12.68777, 5.56729	5.8277, 21.78762, 5.29442	3	FAM135B	248501
GL172657.1	4459509	4460267	4459999, 4459652, 4459629	41, 33, 24	40.1168, 27.56282, 26.3384	14.41274, 10.52373, 12.93651	36.70136, 24.45724, 22.83427	3	FAM135B	185229
GL172657.1	4558781	4559442	4559081, 4559123, 4558946	11, 10, 12	11.45556, 8.25825, 15.59619	7.42784, 5.6629, 9.50741	8.88493, 5.90175, 12.48475	3	FAM135B	86054
GL172657.1	4573961	4574793	4574083, 4574406, 4574719	6, 6, 9	5.7819, 5.12671, 12.49002	4.54647, 4.16345, 7.92778	3.62006, 3.01957, 9.5415	3	FAM135B	70703
GL172657.1	4614334	4614900	4614519, 4614524, 4614756	7, 18, 9	6.98083, 18.40827, 11.30347	5.20963, 10.04978, 7.42853	4.69078, 15.57283, 8.42223	3	FAM135B	30596
GL172657.1	4649620	4650042	4649799, 4649863, 4649682	10, 5, 5	9.69382, 4.10933, 5.70009	6.53594, 3.56867, 4.43385	7.2191, 2.1398, 3.32929	3	FAM135B	0
GL172657.1	4671775	4672958	4672887, 4672112, 4672007	8, 4, 7	8.0119, 3.15699, 8.70967	5.75098, 2.9739, 6.07025	5.65963, 1.37339, 6.02386	3	FAM135B	0
GL172657.1	4721398	4721679	4721651, 4721651, 4721651	31, 41, 40	35.24084, 47.5546, 51.03239	15.64347, 18.63568, 21.1386	31.91632, 44.0814, 47.03767	3	NA	8130
GL172657.1	4839903	4840531	4840001, 4840128, 4840081	13, 15, 8	13.90532, 15.83923, 9.61734	8.53221, 9.26835, 6.58205	11.21321, 13.09891, 6.85156	3	COL22A1	0
GL172657.1	4855999	4856608	4856327, 4856390, 4856221	11, 15, 5	11.25578, 13.11834, 6.1335	7.31333, 7.62593, 4.6271	8.69437, 10.49286, 3.717	3	COL22A1	13221
GL172657.1	4895669	4896301	4895965, 4895942, 4895834	10, 17, 5	10.16386, 15.35401, 5.37694	6.80885, 8.4744, 4.27754	7.66566, 12.63135, 3.03845	3	COL22A1	52891
GL172657.1	4924162	4924687	4924310, 4924350, 4924526	8, 5, 6	7.01501, 4.10933, 6.99996	5.1664, 3.56867, 5.17283	4.72277, 2.1398, 4.46824	3	COL22A1	81384
GL172657.1	4948810	4950319	4948983, 4950053, 4949866	5, 10, 5	3.59029, 7.65863, 5.50999	3.24037, 5.2864, 4.34316	1.7499, 5.33555, 3.15824	3	COL22A1	106032
GL172657.1	4948810	4950319	4950126, 4950053, 4949866	8, 10, 5	6.44888, 7.65863, 5.50999	4.81668, 5.2864, 4.34316	4.22366, 5.33555, 3.15824	3	COL22A1	106032
GL172658.1	9304	10085	10028, 10059, 10050	34, 29, 14	38.85614, 30.09055, 17.67258	16.56383, 13.36247, 10.43116	35.46214, 26.92394, 14.46414	3	gdf5	79293
GL172658.1	51881	52221	52087, 52167, 52170	13, 10, 7	12.73587, 9.10825, 8.49359	7.84671, 6.18609, 5.97418	10.10037, 6.69196, 5.82203	3	gdf5	37157
GL172658.1	426373	426668	426402, 426559, 426408	19, 11, 11	21.67455, 10.9529, 13.15803	11.70757, 7.13735, 8.34493	18.69337, 8.42681, 10.1673	3	NA	0
GL172658.1	1386137	1386584	1386555, 1386549, 1386554	10, 15, 5	10.79662, 15.83923, 6.48982	7.16325, 9.26835, 4.77196	8.2555, 13.09891, 3.99896	3	acan	71714
GL172658.1	1523414	1523710	1523447, 1523486, 1523476	13, 20, 18	13.7542, 18.5913, 22.02684	8.44541, 9.57498, 12.13933	11.06898, 15.74999, 18.65568	3	hapln3	511
GL172658.1	1806823	1807160	1807085, 1806859, 1807107	7, 6, 12	6.1145, 5.12671, 14.04752	4.70626, 4.16345, 8.73978	3.9123, 3.01957, 11.0124	3	rhcg	2204
GL172658.1	2671842	2672900	2672368, 2672493, 2672596	13, 11, 8	14.95331, 10.35341, 10.9656	9.11686, 6.78143, 7.15795	12.21469, 7.86538, 8.10472	3	ap3s2	12028
GL172658.1	3857977	3858428	3858384, 3858390, 3858403	19, 13, 4	20.82181, 12.52974, 4.92539	11.20959, 7.72299, 3.89839	17.86892, 9.92805, 2.70878	3	ckmt1b	0
GL172658.1	3937058	3937460	3937208, 3937288, 3937272	13, 17, 8	14.64098, 16.72532, 9.33868	8.94597, 9.308, 6.44878	11.91928, 13.94884, 6.60487	3	ppip5k1	0
GL172658.1	4579304	4579832	4579433, 4579482, 4579479	11, 6, 6	10.15682, 5.12671, 7.92645	6.66278, 4.16345, 5.56729	7.65903, 3.01957, 5.29442	3	TMC3	7060
GL172659.1	55078	55826	55482, 55483, 55511	16, 14, 8	14.00954, 13.53996, 8.20004	7.91889, 8.11971, 5.85593	11.31306, 10.89664, 5.55059	3	lmf1	0
GL172659.1	75585	76383	75943, 75903, 75897, 76214	15, 17, 4, 3	16.16692, 16.9349, 4.82452, 3.59346	9.45944, 9.43455, 3.85591, 3.08473	13.38103, 14.15219, 2.62259, 1.71111	3	lmf1	7483
GL172659.1	133527	134312	133681, 133909, 133796	12, 13, 5	12.1559, 11.13574, 6.1335	7.68579, 6.8709, 4.6271	9.54503, 8.60163, 3.717	3	lmf1	65425
GL172659.1	151929	152174	152135, 152140, 152140	7, 17, 4	6.31422, 16.32395, 4.77596	4.82595, 9.06481, 3.83502	4.09772, 13.56178, 2.58539	3	sox8	53789
GL172659.1	194627	195069	194988, 194990, 194972	12, 16, 3	10.49724, 13.73538, 3.82718	6.68588, 7.75118, 3.18131	7.98115, 11.07899, 1.74256	3	sox8	10894
GL172659.1	195987	196878	196484, 196527, 196667	10, 12, 8	8.28875, 9.0216, 10.9656	5.68192, 5.76819, 7.15795	5.90227, 6.61009, 8.10472	3	sox8	9085
GL172659.1	237122	237869	237594, 237654, 237562	15, 15, 5	14.98333, 14.05704, 5.70009	8.76066, 8.20044, 4.43385	12.24283, 11.38821, 3.32929	3	sox8	23039
GL172659.1	395146	396067	395683, 395566, 395805	16, 12, 7	16.15557, 11.52343, 9.42061	9.22304, 7.31083, 6.36262	13.37122, 8.97348, 6.66841	3	sstr5	50102
GL172659.1	415669	416289	416235, 416122, 416056	17, 20, 6	16.12997, 20.88288, 6.94243	8.94698, 10.95732, 5.14596	13.34666, 17.96393, 4.41734	3	sstr5	29880
GL172659.1	437084	437661	437342, 437354, 437341	15, 17, 5	14.28192, 17.07813, 6.48982	8.33724, 9.52085, 4.77196	11.57484, 14.29069, 3.99896	3	sstr5	8508
GL172659.1	453829	454364	454101, 453999, 454233	10, 10, 5	10.22641, 7.83656, 6.48982	6.84458, 5.39856, 4.77196	7.72412, 5.50396, 3.99896	3	sstr5	3873
GL172659.1	511337	512095	512024, 512077, 512045	12, 15, 10	12.85626, 14.36268, 13.99041	8.08905, 8.38627, 8.67199	10.21539, 11.68245, 10.95797	3	NA	24515
GL172659.1	593869	594183	594089, 594059, 593973	6, 7, 5	5.80321, 5.99578, 5.33423	4.55843, 4.63418, 4.2561	3.62006, 3.82587, 2.99761	3	c1qtnf1	0
GL172659.1	602001	602912	602264, 602742, 602629	10, 15, 3	9.98149, 15.38097, 3.67335	6.70388, 8.99794, 3.11871	7.49227, 12.65689, 1.74256	3	c1qtnf1	3260
GL172659.1	651059	651538	651511, 651482, 651509	47, 62, 28	60.60945, 76.1577, 36.12191	23.46521, 24.81219, 17.28049	56.90216, 72.35492, 32.38924	3	c1qtnf1	52318
GL172659.1	2108411	2109571	2108742, 2108921, 2108463, 2109259	12, 11, 5, 8	10.45044, 8.5569, 4.67684, 7.65997	6.65701, 5.67269, 3.90396, 5.54981	7.93737, 6.16774, 2.50208, 5.07064	3	alcam	244162
GL172659.1	2119959	2122053	2120059, 2120218, 2121851	12, 17, 11	7.52091, 11.82145, 9.03114	4.83915, 6.35356, 5.96948	5.20027, 9.2581, 6.32191	3	alcam	255710
GL172659.1	2119964	2122053	2121837, 2120218, 2121851	21, 17, 11	13.60973, 11.82145, 9.03114	6.43272, 6.35356, 5.96948	10.93027, 9.2581, 6.32191	3	alcam	255715
GL172659.1	2126446	2127301	2126532, 2126653, 2126672	30, 32, 13	15.10205, 16.10892, 6.87668	5.45792, 5.55014, 4.28435	12.35778, 13.35942, 4.35933	3	alcam	262197
GL172659.1	2128648	2131863	2130249, 2129704, 2128922, 2129890	40, 34, 11, 23	25.56085, 18.95775, 5.72865, 17.10416	7.80985, 6.32824, 3.91794, 7.83587	22.46481, 16.10524, 3.35595, 13.92255	3	alcam	264399
GL172659.1	2136585	2139725	2138682, 2136748, 2139151, 2138060	21, 16, 21, 20	12.55412, 6.84545, 10.09896, 14.60815	5.88167, 3.83517, 4.68878, 7.22291	9.92679, 4.59071, 7.62243, 11.54431	3	alcam	272336
GL172659.1	2141383	2142732	2142370, 2142212, 2142664	9, 22, 10	3.87706, 12.55796, 6.30446	3.05188, 5.68805, 4.42915	1.98135, 9.95535, 3.8711	3	alcam	277134
GL172659.1	2420744	2421281	2421155, 2421146, 2421239	6, 16, 4	5.80321, 17.66352, 4.54978	4.55843, 10.11125, 3.73386	3.62006, 14.85281, 2.38984	3	zpld1	96746
GL172659.1	4010156	4010774	4010561, 4010640, 4010584	12, 13, 5	8.64579, 8.67193, 5.05558	5.53395, 5.34985, 4.11186	6.23995, 6.27755, 2.80146	3	gtf2i	27127
GL172659.1	4063510	4064727	4063812, 4064253, 4064626	11, 14, 6	5.74017, 6.79649, 4.28727	3.92486, 4.08523, 3.63551	3.60238, 4.54596, 2.16275	3	gtf2i	0
GL172659.1	4063510	4064727	4064530, 4064253, 4064626	11, 14, 6	6.05978, 6.79649, 4.28727	4.11793, 4.08523, 3.63551	3.86144, 4.54596, 2.16275	3	gtf2i	0
GL172660.1	93	744	173, 526, 292	7, 6, 4	6.98083, 5.12671, 5.11946	5.20963, 4.16345, 3.97664	4.69078, 3.01957, 2.80146	3	NA	26931
GL172660.1	14124	14429	14175, 14321, 14226	6, 7, 4	5.80321, 6.20081, 5.11946	4.55843, 4.75823, 3.97664	3.62006, 3.98532, 2.80146	3	NA	13246
GL172660.1	167159	167938	167335, 167623, 167415	27, 29, 8	27.961, 30.44307, 8.83876	12.84112, 13.57154, 6.1978	24.80295, 27.2689, 6.14186	3	NA	41777
GL172660.1	186551	187109	186588, 186599, 187030	6, 10, 5	5.80321, 9.70508, 6.48982	4.55843, 6.54257, 4.77196	3.62006, 7.24685, 3.99896	3	NA	54108
GL172660.1	249296	249712	249668, 249695, 249685	63, 49, 30	73.09233, 53.4308, 35.65025	22.6167, 18.37795, 16.27931	69.25304, 49.87452, 31.92851	3	NA	1009
GL172660.1	318012	318485	318327, 318343, 318438	16, 14, 8	19.10599, 14.89349, 10.24827	10.92181, 8.92169, 6.86584	16.21094, 12.18792, 7.44229	3	NA	17805
GL172660.1	355644	356210	356032, 356061, 356058	27, 38, 20	27.15734, 40.60058, 23.17028	12.36303, 15.90143, 12.30624	24.01934, 37.23462, 19.76184	3	NA	0
GL172660.1	373074	373556	373535, 373494, 373515	17, 31, 13	16.77557, 35.012, 16.53121	9.33837, 15.5075, 9.9309	13.96434, 31.74359, 13.374	3	NA	10665
GL172660.1	421113	421385	421334, 421314, 421309	20, 28, 13	25.62433, 34.70749, 19.29747	13.67529, 16.46894, 11.13458	22.52569, 31.44489, 16.02312	3	NA	7954
GL172660.1	554101	554977	554624, 554624, 554624	87, 79, 52	98.19285, 88.22406, 66.73661	24.12491, 22.9214, 24.55319	94.14366, 84.32227, 62.54033	3	NA	1080
GL172660.1	578008	579002	578178, 578126, 578076	53, 63, 31	57.66269, 67.96458, 40.0138	18.91376, 19.91597, 18.4469	53.99094, 64.23877, 36.20145	3	NA	21830
GL172660.1	649462	651047	650020, 650012, 649579	30, 41, 10	27.2113, 37.3912, 10.60913	11.32621, 12.9652, 7.0599	24.0722, 34.07892, 7.77893	3	NA	1696
GL172660.1	703976	704478	704409, 704394, 704337	12, 17, 5	13.5349, 19.08635, 6.48982	8.46565, 10.70602, 4.77196	10.85893, 16.2262, 3.99896	3	U4	18199
GL172660.1	962376	962758	962591, 962616, 962695	7, 6, 7	6.98083, 5.12671, 9.42061	5.20963, 4.16345, 6.36262	4.69078, 3.01957, 6.66841	3	NA	902
GL172660.1	1099444	1100053	1099471, 1099474, 1099461	242, 298, 123	317.37289, 385.83569, 175.22627	43.62498, 43.84751, 43.71165	312.37665, 380.76093, 170.18343	3	NA	14292
GL172660.1	1154653	1155180	1154904, 1154965, 1154931	11, 12, 4	12.14849, 12.2352, 5.03169	7.81445, 7.73213, 3.94181	9.53923, 9.64481, 2.79714	3	NA	27367
GL172660.1	1202638	1203016	1202977, 1202943, 1202987	9, 7, 11	8.58645, 6.20081, 12.99822	6.00191, 4.75823, 8.26373	6.18377, 3.98532, 10.01617	3	NA	1688
GL172660.1	1286536	1287108	1286713, 1286931, 1286954	13, 5, 5	14.95331, 4.10933, 6.48982	9.11686, 3.56867, 4.77196	12.21469, 2.1398, 3.99896	3	NA	34228
GL172660.1	1399204	1399508	1399399, 1399367, 1399363	5, 8, 7	4.38245, 7.32518, 9.42061	3.73341, 5.35301, 6.36262	2.43352, 5.01944, 6.66841	3	NA	2876
GL172660.1	1427445	1428635	1428106, 1428150, 1428110	19, 23, 10	18.16908, 21.75526, 11.16173	9.61858, 10.52779, 7.36024	15.30582, 18.81034, 8.28844	3	or10g4	20153
GL172660.1	1434545	1435486	1434868, 1434907, 1434903	44, 68, 21	41.52522, 63.69337, 20.46371	14.02213, 15.97129, 10.39603	38.08595, 60.01457, 17.14656	3	NA	13616
GL172660.1	1455534	1456042	1455880, 1455880, 1455880	18, 24, 13	17.67068, 24.23152, 15.59266	9.60506, 11.67495, 9.45699	14.82697, 21.21386, 12.48247	3	NA	5471
GL172660.1	1487924	1488661	1488454, 1488147, 1488145	10, 12, 5	10.79662, 10.18089, 6.48982	7.16325, 6.49029, 4.77196	8.2555, 7.7012, 3.99896	3	NA	9710
GL172660.1	1498018	1499317	1498750, 1498802, 1498399	15, 25, 9	13.81725, 25.58981, 11.39024	8.05414, 12.14195, 7.46772	11.12921, 22.53496, 8.50491	3	NA	18253
GL172660.1	1527764	1528593	1527808, 1528262, 1528145	11, 19, 12	10.53216, 18.02689, 14.63157	6.88853, 9.53242, 9.04034	8.01445, 15.20435, 11.56586	3	NA	83
GL172660.1	1543852	1544123	1543981, 1544076, 1543979	7, 17, 8	5.30944, 14.20981, 9.61734	4.20558, 7.77784, 6.58205	3.21009, 11.53506, 6.85156	3	NA	16171
GL172660.1	1683157	1683426	1683365, 1683337, 1683224	18, 14, 6	20.41488, 11.53852, 7.50863	11.23308, 6.89363, 5.39828	17.47456, 8.9872, 4.93333	3	or6f1	0
GL172660.1	1688510	1689236	1688769, 1688778, 1688844	5, 9, 5	4.44965, 6.80752, 5.42045	3.773, 4.90779, 4.29919	2.49292, 4.55544, 3.07617	3	or6f1	2953
GL172660.1	1756981	1757402	1757228, 1757231, 1757178	20, 12, 9	20.93896, 9.4289, 12.15979	10.99092, 6.02234, 7.79678	17.98024, 6.99601, 9.2294	3	znhit1	713
GL172660.1	1913143	1914703	1914295, 1914256, 1914501	14, 16, 6	12.76455, 13.73538, 7.37255	7.64814, 7.75118, 5.34009	10.12772, 11.07899, 4.80952	3	NA	15370
GL172660.1	2330641	2331415	2330713, 2331090, 2330956	5, 12, 3	3.25644, 9.2767, 3.34266	3.0203, 5.92737, 2.97141	1.55458, 6.85218, 1.51647	3	havcr1	196158
GL172660.1	2330641	2331429	2331357, 2331090, 2330956	6, 12, 3	4.13871, 9.2767, 3.34266	3.53871, 5.92737, 2.97141	2.21736, 6.85218, 1.51647	3	havcr1	196144
GL172660.1	2466355	2467002	2466946, 2466901, 2466816	13, 16, 8	9.9863, 12.07381, 7.70189	6.15859, 6.74126, 5.57409	7.49686, 9.49862, 5.11094	3	havcr1	60571
GL172660.1	2708543	2709756	2709085, 2709238, 2708750	8, 12, 5	5.13288, 7.29831, 4.12009	3.97383, 4.70353, 3.57527	3.04926, 5.01443, 2.01155	3	cald1	65426
GL172660.1	2897342	2898718	2897791, 2897992, 2897204, 2897774	7, 8, 8, 7	6.35582, 7.32518, 8.66795, 7.14999	4.85062, 5.35301, 6.10864, 5.30277	4.13708, 5.01944, 5.98429, 4.60674	3	tnni1.2	51568
GL172660.1	2990693	2991268	2991201, 2990904, 2991173	11, 15, 5	10.94056, 15.91892, 6.48982	7.13012, 9.31501, 4.77196	8.39328, 13.17592, 3.99896	3	cd9	9320
GL172660.1	3180759	3181280	3181183, 3181227, 3181164	34, 22, 12	38.63467, 21.14407, 16.27131	16.43268, 10.48689, 9.81156	35.24506, 18.21742, 13.12565	3	ano2	0
GL172660.1	3627970	3629264	3628486, 3628513, 3628167	15, 16, 11	13.65163, 14.53193, 14.24518	7.95287, 8.23836, 8.8677	10.97046, 11.84518, 11.19686	3	kcna6	29429
GL172660.1	3666438	3667124	3666805, 3666771, 3666780	13, 12, 8	12.67425, 9.83211, 8.50499	7.80981, 6.27363, 6.02202	10.04118, 7.368, 5.83189	3	kcna6	6298
GL172660.1	3690331	3690727	3690633, 3690668, 3690552	18, 19, 6	16.60119, 19.06508, 7.92645	8.95605, 10.1605, 5.56729	13.79644, 16.20855, 5.29442	3	ndufa9	11118
GL172660.1	3820845	3821530	3821259, 3821213, 3820981	6, 20, 5	5.69471, 19.94771, 5.1318	4.49721, 10.39457, 4.15207	3.56038, 17.06019, 2.81285	3	galnt10	0
GL172660.1	3999166	3999744	3999464, 3999546, 3999306	10, 18, 6	9.42437, 19.47529, 7.24276	6.37622, 10.68506, 5.28315	6.97545, 16.60245, 4.68993	3	hand1	5443
GL172660.1	4095473	4096678	4096188, 4096113, 4095952	15, 19, 13	14.04523, 16.50186, 16.04273	8.19324, 8.60988, 9.68815	11.3476, 13.73382, 12.90839	3	larp1	30604
GL172660.1	4231417	4231911	4231868, 4231672, 4231860	40, 54, 43	44.98072, 57.93476, 55.59718	17.57942, 18.61815, 22.44013	41.48534, 54.32203, 51.53919	3	canx	4953
GL172660.1	4268321	4268711	4268482, 4268438, 4268406	8, 12, 5	7.64643, 11.40629, 6.48982	5.54195, 7.24042, 4.77196	5.31651, 8.86112, 3.99896	3	ltc4s.2	12279
GL172660.1	4748834	4749805	4749312, 4749211, 4749420	4, 6, 6	3.49301, 5.04996, 7.05871	3.17787, 4.11676, 5.19997	1.7499, 2.99702, 4.52423	3	mapk9	11746
GL172661.1	72252	72908	72852, 72839, 72855	32, 47, 17	34.10464, 55.4293, 21.30001	14.57072, 20.43551, 11.93124	30.80333, 51.84718, 17.95337	3	calm2	86054
GL172661.1	364591	365112	364660, 364659, 364687	25, 39, 9	23.65463, 40.33863, 9.36509	10.989, 15.33597, 6.44732	20.61244, 36.97678, 6.6296	3	ttc7a	5716
GL172661.1	367365	367798	367773, 367755, 367744	25, 16, 10	24.26836, 11.38398, 9.96719	11.35315, 6.32896, 6.6956	21.20758, 8.84003, 7.18014	3	ttc7a	3030
GL172661.1	383348	383756	383421, 383415, 383422	14, 16, 8	15.88135, 16.41459, 10.9656	9.48277, 9.37791, 7.15795	13.10646, 13.64922, 8.10472	3	ttc7a	0
GL172661.1	408411	408703	408652, 408505, 408557	6, 9, 3	5.69471, 8.00037, 3.2467	4.49721, 5.65119, 2.92536	3.56038, 5.6584, 1.4344	3	ttc7a	0
GL172661.1	520179	521061	520354, 520363, 520583	11, 15, 5	10.76113, 12.96667, 5.42045	7.02454, 7.5328, 4.29919	8.23211, 10.34766, 3.07617	3	mcfd2	13489
GL172661.1	615681	616216	615924, 615917, 615959	12, 8, 7	10.68903, 6.12575, 8.22636	6.8039, 4.61275, 5.85071	8.16342, 3.94572, 5.57322	3	socs5	10190
GL172661.1	745171	745851	745640, 745669, 745680	10, 6, 6	10.04142, 4.82073, 6.57011	6.73851, 3.97526, 4.96545	7.5496, 2.79103, 4.07214	3	rhoq	16652
[truncated: 17,409 more rows]

## Sheet: Supplementary Data 3
Supplementary Data 3. List of genes bound by TR in wild-type intestine
[truncated: 4,320 more rows]

[truncated: 19 more sheets: Supplementary Data 4, Supplementary Data 5, Supplementary Data 6, Supplementary Data 7, Supplementary Data 8, Supplementary Data 9, Supplementary Data 10, Supplementary Data 11, Supplementary Data 12, Supplementary Data 13, Supplementary Data 14, Supplementary Data 15, Supplementary Data 16, Supplementary Data 17, Supplementary Data 18, Supplementary Data 19, Supplementary Data 20, Supplementary Data 21, Supplementary Data 22]
